# Supplementary material for: Cellular and biophysical barriers to lipid nanoparticle mediated delivery of RNA to the cytosol
Source: Nat Commun. 2025 Jul 1;16:5354. doi: 10.1038/s41467-025-60959-z (PMC12217163; doi:10.1038/s41467-025-60959-z)
Supplement: Supplementary file 9 — Source Data [file 41467_2025_60959_MOESM9_ESM.xlsx]

## Sheet: Fig. 1b
	Fig. 1b | Number of Galectin-9 foci per cell quantified from live-cell microscopy images during incubation with RNA-LNPs. N = technical replicates from 2 independent experiments.
		LNP foci per cell (n)																					LNP foci per cell (n)
	siRNA-LNP	Dose →																				mRNA-LNP	Dose →
	Time (min)	100 nM					50 nM					20 nM					4 nM					Time (min)	1.5 μg mL−1					0.75 μg mL−1					0.30 μg mL−1					0.06 μg mL−1
	0																					0			0	0				0	0				0	0				0	0
	10	0	0	0	0		0	0	0	0		0	0	0	0		0	0	0	0		10	0	0	0.566667	2.16		0	0	0.242424	-0.236842		0	0	-0.25	-0.2		0	0	0.0217391	-0.25
	20	16.5714	9.03125	6	5.53125		2.9375	1.33333	2.63333	3.71429		0.827586	1.33333	0.666667	1.10714		1.14286	0.806452	1	0.275862		20	1	5.54545	0.533333	1.28		-0.12	0.208333	-0.333333	-0.0263158		-0.111111	0.346154	-0.34375	0.24		0	0.4375	0.23913	-0.0833333
	30	42.8095	26.5625	16.9524	13.875		7.65625	9.2963	7.6	12.6786		2.34483	6.77778	4.06667	3.53571		4.5	2	1.2963	1.44828		30	2.96	3.72727	0.366667	2.92		1.08	2.41667	-0.030303	0.0789474		0.481481	0.769231	-0.125	0.32		0.307692	1	-0.391304	-0.555556
	40	71.0952	50.9688	26.2857	27.9062		17.9062	22.1852	13.9667	23.4643		4.86207	11.9444	7.16667	8.03571		6.14286	3.09677	2.25926	2.37931		40	3.92	3.90909	1.8	1.68		3.76	5.33333	1.18182	0.447368		1.59259	2.03846	0.6875	0.88		0.538462	0.625	-0.521739	-0.222222
	50	94.5714	69.8438	55.5714	37.125		25.7812	34.1481	21.4333	27.9286		7.10345	18.1111	12.9667	10.7857		9.07143	4.06452	2.40741	2.37931		50	10.64	8.68182	2.8	4.12		8.24	11.5417	2.39394	1.13158		2.92593	4.80769	3.40625	2.36		1.11538	1.6875	0.326087	-0.111111
	60	103	69.3125	70	53.375		30.625	45.9259	24.2667	39.8571		10.069	19.5	14.7	14.1071		12.7857	3.22581	2.18519	2.58621		60	12.28	17.2727	3.86667	0.8		11.52	18.9583	4.60606	3.13158		5.7037	8.42308	4.21875	4.64		1.80769	1.875	0.608696	0.333333
	70	118.429	81.9062	90.5238	60.7188		43.75	52.0741	37.1333	50.0357		11.3103	19.2778	18.5	18.9286		14.2857	3.41935	2.96296	2.27586		70	18.52	18.7273	10.3333	9.68		17.4	23.2917	12.1515	8.89474		9.03704	14.6538	8.09375	6.76		3.15385	3.125	1.02174	0.666667
	80	113.571	84.9062	96.3333	76.0938		50.5625	58.6667	32.1333	58.5714		10.4483	24.3889	22.8333	23.25		16.3571	3.45161	2.85185	2.10345		80	23.44	25.4545	16.6333	19.96		22.4	30.0833	17	18.6053		12.8519	19.5	12.125	13.56		4.19231	3.625	1.15217	0.694444
	90	113.524	75.0312	95.3333	72.5625		46.0625	71.5556	43.9	70.1429		10.3103	25.1667	24.5667	26.1429		16.2143	3.3871	3.40741	1.82759		90	26.72	33.2727	27.5	26.92		26.12	32.7917	28.9091	21.8684		16.2963	24.5769	14.9375	17.72		5.15385	4.375	1.78261	1.19444
	100	111.238	80.375	106.762	80.5312		62.0938	75.7778	48.8333	69.7143		10.6552	24.2778	28.5667	26.3214		15.6429	2.58065	4.07407	2.34483		100	29.68	34.6364	33.7333	37.56		31.88	38.0417	34.2424	29.7895		19.7407	25.4231	14.4062	19.44		5.30769	5.25	1.69565	1.08333
	110	102.048	81.9375	107.381	88.0312		63.0625	74.4444		76.25		10.4483	28.6111	28.6667	27		14.5714	2.09677	3.96296	2.7931		110	37.56	40.7727	46.4667	45.24		34.84	38.9167	46.2424	34.0526		21.7037	28.8462	15.4375	24.24		5.42308	5.3125	2.34783	1.16667
	120	107.762	86.7812	105.381	84.625		67.8438	80.9259	57.2333	76.1429		8.44828	25.5556	30.3333	28.9643		13	1.87097	3.74074	2.86207		120	37.28	48.0909	51.5667	50.12		39.36	42.4167	53.6061	38.3421		24.037	33.3846	17.9688	25.2		5.65385	5.75	2.5	1.08333
	130	104.19	78.3125	98.3333	96.6875		75.5938	76.3704	59.3	84.6429		10.6897	29.2222	28.1667	26.75		13.2857	2.16129	2.88889	2.13793		130	45	51.2727	63.1333	60.24		41.56	54.75	61.4545	41.9737		28.4444	31.9231	21.5938	30.08		5.34615	5.1875	2.78261	1.27778
	140	102.476	82.3125	96.4286	74.9688		86.4688	76.1852	59.4333	85.3214		9.93103	30.7222	30.3333	32.3929		13.2143	1.54839	3.11111	2.75862		140	47.88	49.7273	59.5333	70.2		43.88	53.25	68.2424	54.0526		28.7407	34.6538	22.6562	31.04		6.03846	4.875	2.41304	1.61111
	150	98.1429	92.3125	86.5238	93.4062		83.7812	76.6296	60.2333	92		8.17241	32.1111	33	29.75		14.2857	1.96774	2.62963	2.37931		150	53.56	50.0909	63.0667	77.52		47.32	60.2917	72.6667	53.9737		29.3704	34.1923	25.5312	34.12		6.19231	5.625	2.82609	1.27778
	160	98.3333	83.9688	78.5714	83		92.5	89.8889	65.4667	89.4643		8.96552	32.3889	29.7667	34.5		12.2143	1.90323	2.77778	3.03448		160	52.12	59.5909	69.1667	87.32		49.84	59.4167	72.7576	58.1316		30.5556	37.8077	27.5	33.08		6.23077	5.375	1.91304	0.666667
	170	94.5714	85.6562	76.5714	72.8125		93	88.1481	64.2333	71.9643		11.2414	31.6111	27.7	32.25		11.6429	1.3871	2.44444	2.17241		170	58.52	52.1364	66.1333	88.12		49.44	67.75	73.8182	64.2105		32.6296	34.5385	30.25	34.76		5.73077	3.75	1.86957	0.777778
	180	104.19	80.9688	78.4286	89.6562		78.1562	93.5185	68.3667	85.3571		8.06897	28.5556	33.2333	32		12.7857	1.29032	2.96296	1.96552		180	69.76	66.3636	65.5333	88.24		49.72	59.875	68.4848	67.2632		33.6296	39.6154	29.6875	36.12		5.11538	4.0625	2.8913	1.08333
	190	91	81.8438	82.4286	80.0312		95.1875	93.1111	68.7	78.9286		9.17241	28.0556	34.4333	32.25		10.1429	1.58065	3.14815	1.55172		190	71.6	63.9545	66.7667	94.24		54.08	64.875	72.6667	65.0526		35.2593	34.5385	28.9375	28.6		5.42308	4.1875	2.97826	0.916667
	200	93.2381	80.3438	81.4762	86.5312		90.0625	85.6667	64.6333	80		6.58621	26.5556	34.1333	33.1786		11.0714	1.32258	2.25926	1.68966		200	73.72	65.9545	66.0667	89.92		54.32	69.3333	75.1515	61.7632		36.2963	38.8077	29.25	32.76		6.15385	3.1875	2.13043	0.583333
	210	94.2857	77.4062	81.1905	86.8438		92.375	84.3704	64.3667	87.3929		7.82759	30.1667	28.7	27.3571		8.57143	1.29032	2.85185	1.48276		210	80.44	69	68.4667	82.48		52.44	68.125	70.3939	64.5263		38.4074	38.3846	27.6875	32.48		6.38462	3.75	2.52174	0.666667
	220	83.5714	83.3125	89.7143	72.5312		95.0312	79.6667	67.0667	78.2857		9.55172	30.3889	35.0667	36.6071		8.57143	1.74194	2.74074	1.2069		220	80.44	66.8182	64.2	87.28		51.76	73.1667	70.0303	66.0789		38.8889	39.4231	25.875	29.68		6.07692	4.75	2.26087	1.19444
	230	87.5238	83.625	87.6667	80.2188		90.2812	78.5926	61.2333	79.2143		8.2069	30.8889	28.6333	34.8929		9.28571	1.6129	2.81481	1.93103		230	88.36	72.2273	63.5333	93.92		49.44	72.2083	70.1212	63.5526		43.4815	40.3846	26.125	29.32		7.30769	4.375	2.06522	0.944444
	240	84.2857	80	84.6667	77.4375		90.8125	76.7037	63.9667	82.8214		8.68966	29.6111	31.5333	32.75		8.57143	2.06452	3.40741	1.7931		240	84.28	59.5	54.8333	87.44		48.44	69.7083	64.0303	58.2105		40.1852	42.6923	23.9062	29.08		5.96154	4.3125	1.97826	0.388889
	250	79.5238	69.3125	88.3333	79.875		84.9375	82.0741	58.4333	80.8214		10.3103	26.8889	23.0333	31.5		7.92857	1.90323	2.88889	2.2069		250	84.32	70.8182	57.2	82.32		45.32	73.5	69.3333	63.6053		41.963	41.3846	22.0625	25.16		6.42308	5.3125	1.47826	1.19444
	260	86.619	62.625	85.6667	75.2812		75.875	84.3333	61.5333	75.6786		9.27586	28.2222	25.3333	27.3214		9	1.93548	2.48148	1.93103		260	84.24	70.1818	51.8	84.96		42.48	71.625	69.6061	58.6579		44.0741	40.9231	23.7812	25.32		5.26923	5.5	1.73913	0.444444
	270	81.5238	65.0625	92.1905	80.0312		90.625	81.2593	71.9	78.1071		12.0345	26.6667	28	27.3929		7.92857	2.03226	2.7037	1.2069		270	88.12	69.3182	53.0333	71.72		49.44	74.4167	60.7576	59.9474		42.4074	38.8846	25.5	23		5.15385	3.0625	1.73913	0.694444
	280	81.1905	70.4062	84.6667	61		70.5938	80.9259	62.8	78.9286		11	26.4444	31.4333	28.0714		8.35714	1.48387	2.77778	1.55172		280	83.24	67.2727	49.0667	77.28		45.12	71.3333	65.8182	64.4474		40.5556	38.7692	23.4688	22.88		4.92308	2.8125	1.97826	0.527778
	290	85.8571	73.5938	82.7619	75.6875		85.375	79.2963	63.9333	72.75		10.5862	23.3333	29.6333	28.3214		8	1.51613	2.96296	1.44828		290	87.52	70.2727	52.2667	77.4		42.68	73.875	64.6061	60		40.2222	36.7692	23.25	19.64		5.07692	3.125	1.76087	-0.166667
	300	87	62.8438	85.9048	70.7188		78.875	77.8889	67.0667	78.5714		11.2759	23.8333	28.8667	27.2857		7.71429	1.6129	2.96296	2.13793		300	89	71.1364	50.7333	72.96		46.2	71.9583	61.303	60.4737		44.1481	36.2692	24.8438	18.36		4.46154	3.875	1.65217	0.222222
	310	82.1429	63	90.8095	67.2812		62.0312	70.7778	62.2667	75.8571		13.1724	20.3333	26.8333	25.1429		7.57143	0.677419	-2.77778	2.06897		310	88.08	71.3182	43.4667	66.96		44.72	67.5833	59.5455	59.8421		39.2593	33.6538	22.8438	18.04		5.11538	4.3125	0.76087	0.194444
	320	76.4286	66.4375	89.381	77.7188		70.5312	76.9259	58.6333	72.1786		11.7241	24.1667	27.3	24.9286		6.5	0.806452	2.92593	0.689655		320	81.6	62.3182	48.0667	75.24		40.76	66.875	53.4545	54.1053		42.8889	35	21	17.16		5.19231	3.875	1	0.111111
	330	63.5238	64.4062	92.0476	73.5312		76.8438	78.3704	59.2333	66.25		8.82759	22.1111	26.2667	23.9286		3.85714	1.41935	2.85185	1.93103		330	88.56	72.5909	45.9667	70.12		40.08	64.7917	59.7273	54.9737		44.7778	32.7308	21.4688	15.04		6.07692	4.6875	1	0.0277778
	340	81.7143	67.5312	83.0476	67.9062		82.0625	68.6667	52.4	75.1429		10.3793	22.6111	22.3	27.1429		5.35714	0.935484	2.92593	1.75862		340	84.84	70.2727	48.2	67.72		40.56	67.875	53.4545	54.2632		40.2593	29.7692	22.5938	12.92		7.07692	4.75	1.32609	-0.111111
	350	73.5238	72.375	99.5238	80.8438		75.0625	71	56.5333	67.8571		10.2069	21.2778	29.4667	20.4643		3.42857	0.903226	2.51852	1.75862		350	90.04	63.9091	45.8	66.88		40.6	65.2917	60.4848	54.3158		41.9259	32.0769	21.1875	13.2		7.03846	5	0.804348	-0.222222
	360	67.9524	73.0625	94.1905	76.875		74.5938	45.2963	59.2333	65.2143		7.86207	19.5	27.0667	25.5714		2.71429	0.774194	3	1.65517		360	65.4	61.0909	46	64.2		39.68	66.625	61.3333	52.8947		41.4444	33.3462	20.9062	13.32		8.46154	4.4375	0.5	-0.694444
	370	79.8095	55.625	105	71.4062		78.6562	67.5926	51.8333	65.0714		9.31034	21.3333	26.2	25.4643		4.07143	0.903226	3.92593	1.58621		370	90.92	70.8636	45.3333	61.32		36.24	66.0417	59.0606	49.8421		38.6296	32.5	18.9062	13.08		6.26923	4.875	0.347826	0.0555556
	380	73.6667	67.2188	101.571	67.5938		85.8438	65.1111	63.3667	61.9643		7.93103	17.6667	14.8667	17.4286		4.28571	1.03226	3.18519	1.03448		380	92.8	65.2273	46.7667	63.16		38.08	67.2083	56.6061	49.6579		36.8519	31.9615	18	11.4		7.30769	4	0.152174	-0.166667
	390	70.4762	56.6562	93.2381	71.4688		83.125	62.1481	51.8	54.1786		8.65517	19.2778	26.1333	23.5714		3.5	0.774194	3.33333	0.896552		390	91.04	68.5455	45.2333	66.16		39.76	65.8333	54.1818	47		32.9259	30.4231	19.0625	11.24		7.92308	4.625	0.5	-0.333333
	400	71.0476	56.8438	94.5714	67.75		67.4688	63.4074	54.7667	66.7143		5.27586	16	23.1333	18.8571		4.64286	0.580645	2.03704	1.68966		400	88.76	72.1818	45.9333	63.24		36.8	59.5833	55.3636	43.6842		37.1481	33.8462	17.9062	12.36		7.26923	4.5625	0.521739	-0.333333
	410	78.8571	55.4688	78.0476	55.7812		75.2812	65.7407	46.5667	64.3214		7.24138	18.3889	25.2667	22.3214		4.21429	0.0645161	2.7037	1.75862		410	87.92	65.2273	45.1667	58.44		39.96	59.8333	43.1515	44.4211		35.5556	34.3846	17.5	11.32		7	6.0625	0.304348	-0.0277778
	420	87.1905	63.9062	82.381	67		67.75	57.963	45.0333	61.2857		8.89655	16.7222	24.3667	20.8571		4.85714	0.354839	2.66667	2.17241		420	83.68	70.7727	45.1	58.84		38.64	59.7917	50.7273	44.2368		35.2593	29.2308	17.875	10.08		6.23077	5.5	0.521739	0.0833333
	430	69.9524	68.125	85.9048	65.6562		76.9375	59.4074	52.8	67.25		4.7931	14.4444	21.5667	18.7857		6.42857	0.645161	3.07407	2.13793		430	80.6	71.0455	47.0333	59.44		43.96	58.4583	51.2121	39.6579		35.1852	33.6154	18.3438	9.72		7.15385	6.3125	0.0869565	-0.222222
	440	65.3333	58.8125	89.3333	73.375		62.625	62.8148	46.1	65.7143		6.03448	14.7222	20.2	20.6429		5	0.0645161	2.7037	2.06897		440	88.56	68.2273	44	66.4		39.44	59.2083	46.4242	43.9474		32.8148	33.1154	17.7812	9.72		8.80769	5.8125	0.173913	-0.138889
	450	65.1905	57.9062	89.8095	73.875		75.4375	62.7407	50.3667	60.25		6.75862	14.3333	24.0667	17.9286		6.28571	0.0322581	2.81481	1.41379		450	85.04	68.0909	38.8667	63.36		41.68	52.25	48.1515	36.6053		30.8889	31.1154	17.5312	10.12		7.15385	6	-0.478261	0.222222
	460	66.1905	56.9062	79.9048	66.5625		66.3125	61.2222	52.0667	59.3214		7.93103	15.7222	19.4	19.3571		5.92857	0.967742	2.48148	1.58621		460	84.68	67.6818	43.1333	51.28		42.64	55.0417	44.1818	37.8421		29.2593	29.7692	18.0312	9.72		8.65385	5.875	-0.543478	0.0277778
	470	70.4762	53.2812	92.3333	74.7812		72.7188	59.6296	53.0667	66.8214		6.06897	17.3889	23.0333	19.8214		7.5	1.29032	3.25926	2.27586		470	86	63.4545	33.1333	60.48		39.64	54.2083	43.5455	41.2105		30.3333	27.8077	17.9688	8.6		7.80769	5.5	-0.630435	0.222222
	480	65.5714	64.9062	89.8571	71.5938		69.125	57.1111	56.4	63.7143		8.06897	15.0556	17.2667	19.1071		7.92857	1.48387	2.48148	2		480	84.24	73.5909	48.3667	51.84		41.96	54.0417	43.7576	36.6316		29.3704	30.6923	17.8125	7.16		7.92308	5.5625	-0.717391	0.194444

## Sheet: Fig. 1d
	Fig. 1d | RNA fluorescence intensity of vesicles (arbitrary units)
		siRNA-LNP				mRNA-LNP
	Vesicles↓	4 nM	10 nM	20 nM	50 nM	0.75 µg/mL
	1	9.88373	13.1449	17.6186	36.3365	117.231
	2	15.4327	14.8206	24.2059	52.6255	146.499
	3	16.9515	15.7058	25.8593	63.9561	177.575
	4	20.3122	16.5663	26.1521	65.2253	155.329
	5	20.4983	17.2489	33.3309	65.5833	379.401
	6	21.03	20.0496	36.3886	66.022	345.707
	7	22.133	23.7824	36.95	70.3724	286.25
	8	23.1013	23.8113	37.29	70.72	55.6855
	9	24.0109	28.1403	41.9557	74.0593	60.8657
	10	26.7494	29.8675	43.1706	77.698	64.2452
	11	27.5636	33.7386	44.341	82.2822	107.304
	12	30.4189	34.5588	45.0645	82.3947	123.507
	13	30.8316	34.7805	47.0219	84.4217	86.3881
	14	31.249	37.2946	47.5208	87.5573	71.245
	15	31.3796	37.3548	48.5324	87.7072	353.491
	16	31.4051	38.3573	49.9465	88.8171	36.5639
	17	33.895	39.0842	50.0988	89.9637	37.4414
	18	34.479	41.1589	50.7159	94.0429	132.261
	19	34.8281	41.2828	52.8372	94.1413	51.414
	20	35.4119	46.363	53.9122	102.007	92.88
	21	36.2476	47.5399	55.5056	106.178	94.9719
	22	38.5093	53.3227	57.0924	107.996	146.766
	23	39.0879	53.5722	61.7785	111.643	278.802
	24	39.2296	54.5392	61.8272	112.211	71.2903
	25	48.0455	55.317	62.5604	113.322	63.3045
	26	48.0881	55.7146	62.6402	114.227	178.461
	27	48.4322	55.9002	63.6514	114.551	42.7747
	28	50.2893	56.1136	69.8336	115.573	180.563
	29	53.2078	56.2163	70.7425	120.348	329.848
	30	53.9528	60.7483	73.9923	123.916	109.22
	31	54.734	62.4646	76.2321	128.946	1229.77
	32	57.3615	62.5925	76.4945	128.954	90.5848
	33	62.1892	62.867	77.1189	130.716	527.941
	34	62.8353	71.7357	77.4403	133.481	102.52
	35	68.1091	81.7635	81.2379	133.769	52.6472
	36	73.9101	88.1374	83.8588	133.978	86.6761
	37	74.5664	89.0786	84.5903	139.413	226.262
	38	82.8878	91.8322	85.0727	140.574	48.5414
	39	83.7807	93.2288	87.5037	141.075	206.038
	40	85.2929	103.638	88.467	141.213	54.2433
	41	85.7655	107.053	89.7102	141.829	94.9703
	42	91.064	107.866	92.5059	145.094	494.539
	43	92.3306	107.872	94.5223	152.276	203.107
	44	92.8723	109.237	94.691	153.322	32.0677
	45	98.4577	109.617	98.7646	155.005	38.1416
	46	98.5988	123.918	98.9101	155.471	55.0706
	47	99.1166	140.476	99.792	155.858	211.356
	48	106.183	143.896	101.489	156.389	48.5858
	49	107.356	144.205	106.954	158.421	64.4853
	50	107.384	177.71	109.609	160.382	35.4021
	51	113.069	196.813	113.572	162.612	27.0838
	52	116.186	199.981	114.884	163.957	233.454
	53	124.683	227.145	115.651	164.349	76.1073
	54	130.368	232.108	127.059	167.744	52.6651
	55	131	233.901	134.178	169.267	193.816
	56	133.242	235.175	136.245	169.313	93.1032
	57	137.451	264.108	139.2	170.067	23.3235
	58	144.339	265.027	140.409	172.357	53.4035
	59	159.364	265.128	146.23	172.916	212.475
	60	160.45	273.335	146.654	173.669	60.0285
	61	163.324	282.763	150.822	174.49	92.0005
	62	167.286	292.756	151.284	174.84	189.616
	63	173.804	300.657	156.752	176.821	56.5253
	64	176.157	359.321	156.984	177.138	149.759
	65	177.994	367.362	163.905	177.217	216.855
	66	180.22	412.563	170.88	191.108	196.363
	67	182.247	423.161	181.695	192.526	118.251
	68	191.997	454.667	183.759	197.683	741.635
	69	202.021	501.368	190.551	199.66	187.737
	70	202.107	727.013	199.987	202.921	79.1986
	71	213.671	804.515	203.628	207.252	118.973
	72	222.135	878.245	209.118	215.335	239.072
	73	230.234	908.775	222.858	218.016	66.3305
	74	242.867		223.809	221.141	36.9145
	75	252.337		230.156	226.841	60.7392
	76	269.992		234.266	235.113	267.457
	77	276.732		234.277	235.404	81.0228
	78	283.303		238.357	239.229	284.778
	79	286.69		240.091	239.774	40.1336
	80	286.864		246.313	240.213	71.0179
	81	289.918		247.822	241.579	170.048
	82	303.101		252.54	242.001	136.629
	83	321.862		266.931	253.836	61.8034
	84	347.524		273.476	254.248	188.778
	85	348.446		273.569	255.024	72.4805
	86	358.381		276.293	269.011	60.5651
	87	358.73		277.849	269.513	78.012
	88	361.692		279.334	279.37	32.188
	89	372.718		290.081	284.178	39.271
	90	374.25		295.522	288.3	138.28
	91	378.478		302.805	296.904	73.0353
	92	384.895		318.799	298.065	40.4417
	93	401.267		329.325	301.205	184.895
	94	415.122		330.041	302.598	441.642
	95	463.01		330.867	312.389	47.6617
	96	484.286		348.013	321.502	309.306
	97	492.968		365.915	325.855	63.6467
	98	512.48		378.326	328.391	197.883
	99	518.897		379.89	328.79	80.1899
	100	650.776		397.446	352.462	150.727
	101	962.3		397.55	355.277	318.343
	102	971.512		399.377	370.513	69.1417
	103	1099.51		407.73	383.171	137.28
	104	1252.66		409.72	388.911	91.9831
	105	1313.55		422.844	396.775	207.286
	106	1969.7		441.526	397.838	41.6586
	107	2286.07		460.862	398.864	50.6332
	108	3112.42		468.187	415.524	61.997
	109	3377.7		500.865	416.32	44.5343
	110	5298.76		523.376	419.268	54.7264
	111			544.381	430.885	99.0565
	112			545.27	433.157	67.1208
	113			547.255	434.725	117.692
	114			547.504	439.231	129.513
	115			561.691	452.222	41.659
	116			569.402	454.94	162.022
	117			569.504	471.271	869.182
	118			574.754	486.766
	119			580.517	513.407
	120			605.113	514.813
	121			634.447	531.583
	122			644.387	536.235
	123			653.071	538.08
	124			676.876	539.982
	125			690.489	550.111
	126			693.023	556.432
	127			695.567	562.214
	128			706.228	562.671
	129			725.582	570.675
	130			744.502	574.476
	131			746.029	579.048
	132			752.607	596.593
	133			774.467	611.239
	134			781.35	616.235
	135			804.486	625.716
	136			848.331	630.678
	137			914.412	636.977
	138			917.792	637.535
	139			1060.33	644.236
	140			1099.18	645.395
	141			1115.22	645.668
	142			1147.53	645.951
	143			1287.23	649.804
	144			1329.2	651.205
	145			1396.99	656.328
	146			1415.79	660.854
	147			1475.6	668.566
	148			1508.41	673.12
	149			1566.03	679.895
	150			1681.56	684.005
	151			1849.36	684.277
	152			1960.79	687.334
	153			2011.29	692.486
	154			2021.49	697.996
	155			2195.44	701.316
	156			2247.56	701.91
	157			2314.89	703.094
	158			2735.99	705.092
	159			2992.47	715.324
	160			3439.11	717.143
	161			3560.06	720.953
	162			3677.08	746.408
	163			4349.37	748.849
	164			5166.4	759.24
	165				777.19
	166				800.064
	167				804.352
	168				805.719
	169				812.575
	170				814.391
	171				829.978
	172				851.344
	173				871.279
	174				883.349
	175				885.995
	176				888.423
	177				892.553
	178				919.114
	179				921.793
	180				924.307
	181				924.466
	182				934.528
	183				957.583
	184				972.362
	185				973.573
	186				977.057
	187				995.673
	188				998.702
	189				1005.83
	190				1008.51
	191				1018.36
	192				1026.06
	193				1032.75
	194				1069.03
	195				1073.07
	196				1074.34
	197				1076.91
	198				1079.37
	199				1082.41
	200				1096.23
	201				1099.14
	202				1102.69
	203				1104.14
	204				1141.8
	205				1145.06
	206				1145.59
	207				1147.63
	208				1150.26
	209				1158.89
	210				1190.52
	211				1199.88
	212				1200.18
	213				1237.77
	214				1241.88
	215				1251.92
	216				1252.39
	217				1257.73
	218				1259.42
	219				1281.75
	220				1286.8
	221				1288.34
	222				1324
	223				1327.48
	224				1380.79
	225				1397.3
	226				1398.32
	227				1402.89
	228				1422.85
	229				1449.39
	230				1524
	231				1636.43
	232				1660.86
	233				1678.98
	234				1682.4
	235				1726.91
	236				1750.38
	237				1767.05
	238				1793.77
	239				1803.58
	240				1827.97
	241				1845.69
	242				1891.1
	243				1943.33
	244				1949.81
	245				1950.78
	246				1952.34
	247				1965.66
	248				1973.48
	249				2086.47
	250				2150.85
	251				2179.93
	252				2182.3
	253				2254.86
	254				2263.47
	255				2276.2
	256				2284.51
	257				2314.26
	258				2420.21
	259				2498.36
	260				2774.8
	261				2787.24
	262				2812.99
	263				2853.21
	264				2964.45
	265				2972.36
	266				2980.39
	267				3001.51
	268				3175.83
	269				3215.37
	270				3234.42
	271				3328.18
	272				3337.58
	273				3449.48
	274				3494.27
	275				3580.21
	276				3844.99
	277				3872.23
	278				3979.51
	279				4051.78
	280				4163.55
	281				4277.29
	282				4287.99
	283				4391.09
	284				4549.98
	285				4638.94
	286				4913.14
	287				5068.5
	288				5142.26
	289				5144.83
	290				5257.88
	291				5425.68
	292				6161.4
	293				6496.4
	294				7147
	295				7225.78
	296				9791
	297				9990.94
	298				12201.8

## Sheet: Fig. 1e
	Fig. 1e | Hit-rate of RNA+ vesicles per experiment (fraction)
		50 nM Cy5-siRNA-LNP	12.5 nM AF647(1/4)-siRNA-LNP	50 nM AF647(1/4)-siRNA-LNP	0.75 µg/mL Cy5-mRNA-LNP	4 nM AF647-siRNA-LNP	50 nM AF647-siRNA-LNP
	Replicate 1	0.592992	0.674129	0.647959	0.252809	0.8	0.5532
	Replicate 2	0.559375	0.605985	0.595556	0.233846	0.6926	0.8058
	Replicate 3	0.703125	0.725275	0.733333	0.129412	0.7222	0.7531
	Replicate 4					0.6849

## Sheet: Fig. 1f
	Fig. 1f | Normalized RNA fluorescence intensity of fast releasing vesicles or other vesicles.
		4 nM siRNA-LNP Fast releasing vesicles																																									4 nM siRNA-LNP Other vesicles
		Vesicles→																																									Vesicles→
	Time (s)	1	2	3	4	5	6	7	8	9	10	11	12	13	14	15	16	17	18	19	20	21	22	23	24	25	26	27	28	29	30	31	32	33	34	35	36	37	38	39		Time (s)	1	2	3	4	5	6	7
	-66	0.939211					0.98732	1.15306										0.965436		0.977936		0.829901															0.582232					-66						0.840973
	-63.8	0.815771					1.09067	0.952537										0.9487	0.989452	1.11584		0.78409						1.23195									0.717948					-63.8						0.94366
	-61.6	0.975377					1.11241	0.973122										0.937842	1.16082	0.901463		0.842402						1.21187									0.590752					-61.6						0.907955
	-59.4	0.992988					1.00722	1.10186										0.924419	1.03903	0.871501		0.815882						1.18298									0.697552					-59.4						0.792831
	-57.2	0.86774					1.02056	1.05405										0.962492	1.03538	0.935397		0.869787						1.1772									0.817377					-57.2						0.908495
	-55	0.834428					1.15885	1.10042										0.987185	0.862303	0.796637		0.853941						1.11178									0.814676					-55						0.866914
	-52.8	0.789961					1.03448	1.14067										0.965382	1.15273	1.33469		0.77964			0.916157			1.26512									0.964765					-52.8						0.836208
	-50.6	0.971714					1.15166	0.971802										1.00035	1.20284	2.16366		0.895685			0.756537		0.967075	1.11566									0.926224					-50.6						0.946738
	-48.4	0.695053					1.10549	0.95576			0.863849							1.05027	1.23967	1.11796		0.82465			1.25817		1.0178	0.809073									0.943653					-48.4						0.979543
	-46.2	0.760652					0.916243	1.01427			1.03018							1.035	1.058	1.18641		0.809221			1.56436		1.10491	0.989477									0.955909					-46.2						0.853671
	-44	1.01056			1.10028	1.57138	1.07402	1.00521			0.930339		1.0779					0.972444	1.0993	1.11678		0.774515			0.855642		0.993502	0.960758									1.13511					-44					1.02019	0.948235
	-41.8	0.855879			1.08033	1.29183	0.984492	0.956307			1.03828		0.877058					0.955145	0.987278	0.859516		1.14455			1.11054		1.00199	0.940941									1.20994					-41.8					1.02261	0.923945
	-39.6	0.788117			1.1788	0.719485	1.03925	0.917987			0.922052		1.39834					0.904369	1.07622	0.864364		1.09194			1.19785		0.922168	1.06572									1.12874					-39.6					0.996399	1.07506
	-37.4	0.690081			0.970133	0.973847	1.06449	0.978197			0.942171		1.76267		0.991849		1.05391	0.96678	1.214	0.678584		1.03732			1.36392		0.861791	1.09543							0.923333		1.22845					-37.4					0.998184	1.08417	0.898408
	-35.2	0.686399			1.04718	1.13402	0.893912	0.963403			1.00897		1.2274		1.07715		0.775291	0.950995	1.13869	0.756855		1.01379			1.16792		0.844039	1.06796							0.883595		1.4212					-35.2					0.959089	1.12454	0.726808
	-33	0.849231	0.906831		1.84406	0.965141	0.929466	1.00324			1.01437		1.27488		1.0296		1.10106	1.00695	1.16074	1.0356		1.01902			1.47756		0.942494	1.03752							1.15673		1.07314					-33					0.973941	0.982781	0.59219
	-30.8	0.854687	1.05996		0.899718	0.857239	1.08991	1.04704		0.969072	1.02009		1.06495		0.879039		0.762311	0.985413	0.983337	1.05483	1.0059	1.04424			0.672995		0.909854	0.708191							0.955577		1.25161					-30.8					1.00193	0.859551	1.1414
	-28.6	1.2231	1.00458		0.961415	1.03813	0.925843	0.919721		0.953749	1.03906		1.27489		1.02906		0.925378	0.983637	1.12103	1.28681	0.852812	1.02848			1.44151		0.874796	0.80666							1.13026		1.11464					-28.6					0.898442	0.92402	0.95788
	-26.4	1.25063	0.787377		0.940943	0.736225	0.990348	0.929781		1.0555	0.994057		0.753042		0.861713		0.862765	0.970975	1.07899	0.63695	1.11959	1.14858			1.42127		0.82587	1.24602							1.11488		1.30509					-26.4					0.938843	1.04578	1.32748
	-24.2	1.25199	1.08		0.754385	0.736212	1.1062	0.966604		1.14978	0.919115		0.940954		0.9938		0.996714	0.993839	1.03465	0.865361	1.09411	1.30904			1.01056		0.937505	1.05732							1.24954		1.13558	1.02812				-24.2					1.00343	1.08002	1.16368
	-22	1.17058	1.15173		0.852084	0.483712	1.00004	0.961994		0.969947	1.00804		0.87691		0.933993		0.820882	1.09849	1.2613	0.8867	0.973209	1.0892			0.833822		0.945448	0.838081							1.05683		1.42807	1.25855				-22					0.978933	1.22802	1.44147
	-19.8	1.2129	1.68717		1.01522	0.809018	0.829935	1.04885	0.795477	0.962837	0.956305		0.70516		1.13941		1.13184	1.17255	1.25622	0.842443	0.970579	1.13905			1.12201	1.07376	0.804276	0.992724							1.28634		1.55699	0.880351				-19.8				1.08885	1.05918	1.03602	1.15207
	-17.6	1.43772	1.33102		0.856902	1.06397	0.919857	1.02372	0.726258	0.976938	1.02932		0.773584	1.10748	1.12569		1.06117	1.09015	1.04409	0.911877	1.05495	1.2035			0.978921	0.75467	0.877637	0.902927	0.875507						0.951078		1.11568	0.982395				-17.6		0.722726		0.83623	1.00883	0.968252	1.03603
	-15.4	1.24665	1.28544		0.963741	1.334	0.909031	0.952386	0.740477	0.969862	1.04277		0.635311	1.30318	1.04815		0.955175	1.02837	1.28252	1.12745	1.00402	1.19524			0.676212	0.687422	1.09929	1.05148	0.920912		0.929054				0.826515	0.953845	0.902602	1.02969		0.885377		-15.4		0.943624	1.03009	0.99328	1.0159	1.169	0.927714
	-13.2	1.26535	0.893228	0.851622	0.963561	1.04971	0.979536	1.01517	0.836375	0.974955	1.17559		0.658449	0.904617	1.26745	0.872754	0.933053	0.998025	0.769171	0.814579	1.03139	1.09496			0.879941	0.958808	1.09056	0.925132	0.943891	0.927475	0.886957			0.967554	1.20844	0.994557	0.929132	0.84183	0.850296	1.33087		-13.2		0.999581	1.30793	1.37401	1.01139	0.998699	0.705789
	-11	1.0118	0.740091	1.06734	0.844113	0.827249	1.00875	1.0224	0.913348	0.987396	1.12747	1.30776	0.956227	1.02196	0.717351	0.920417	1.09416	0.936138	0.757216	1.02407	0.928308	1.16415	0.966355	1.27208	0.891638	1.27148	1.18638	1.12013	0.883872	1.49096	1.20581	1.40941	1.23757	0.921013	0.803276	0.52755	0.672143	0.704065	1.04143	0.830474		-11	0.996177	1.11388	0.879468	0.993299	1.00466	0.755708	0.986776
	-8.8	1.18776	0.799815	0.968258	0.81751	1.26316	0.967427	0.902863	1.64894	0.999775	1.09624	1.35591	1.00919	0.972041	0.669176	1.19402	1.31567	0.968912	0.735774	0.919276	0.899197	1.27036	1.11875	1.12826	0.863649	0.846305	1.35345	0.884637	1.07838	0.883441	1.28662	0.953688	1.12321	0.962407	1.14136	1.12205	0.755355	0.940532	0.908596	0.964919		-8.8	1.03446	0.928536	1.0878	0.986588	0.983095	1.11298	0.99993
	-6.6	1.30839	0.956586	1.01677	1.00404	1.06643	0.906514	0.997432	1.23469	1.1123	1.03589	0.945865	1.22154	0.98621	1.13471	1.0307	1.03189	1.09584	0.453808	0.873716	0.935567	1.15594	0.962313	1.0009	0.556229	1.10552	1.27514	0.840789	1.11803	0.835415	1.32834	0.763358	1.02689	1.04322	1.01056	1.22997	0.95974	0.950969	0.885356	0.851151		-6.6	0.940757	0.929498	0.968757	1.00212	1.09917	1.05076	1.32093
	-4.4	1.00097	0.718811	0.92633	1.04691	1.18911	1.09533	0.975402	1.012	1.07534	0.932478	0.611156	0.639854	0.953406	1.33521	1.00741	1.15269	1.03514	0.432678	1.04026	0.999124	0.846249	1.06358	0.831352	0.543221	1.33285	1.12751	0.36078	1.20343	0.877852	0.723133	0.843377	0.735882	1.08569	0.97639	1.31064	0.92005	1.17482	1.06066	0.876091		-4.4	1.28864	1.26883	0.673836	0.737555	1.02226	1.3269	0.949279
	-2.2	1.05431	0.597353	1.16968	0.858667	0.890124	0.700769	0.994741	1.09244	0.842552	0.873361	0.779309	0.871699	0.751107	0.766655	0.974706	1.02604	1.10876	0.372755	1.00247	1.13125	0.924686	0.889005	0.767419	0.439396	0.969192	1.0365	1.0017	0.975975	0.984857	0.64009	1.03017	0.87645	1.02011	0.325276	0.861382	0.745656	1.20868	1.25366	1.26111		-2.2	0.739969	1.09332	1.05212	0.988068	1.00354	1.42856	0.672157
	0	0.867286	0.451713	0.506635	0.75209	0.574099	0.775809	0.952158	0.350068	0.578425	1.03207	0.647076	0.434634	0.707672	0.711094	1.31797	1.3926	1.07857	0.275049	0.898401	1.28287	0.957615	0.893636	0.200615	0.36611	0.944589	0.598569	0.9859	1.1136	1.06864	0.751444	0.380501	0.39301	0.841658	0.556197	0.476726	0.346964	0.790198	0.861432	0.909017		0	0.89622	0.904383	1.35658	1.01825	0.989175	1.3868	0.871762
	2.2	1.05291	0.910114	0.522064	0.628826	0.38523	0.744791	0.934513	0.466557	0.535584	0.884689	0.553396	0.511458	0.618622	0.671433	0.777256	1.46348	0.880873	0.287934	0.780398	0.964373	0.864191	0.882736	0.163664	0.507502	0.778698	0.862132	0.815165	0.974747	0.941401	0.701368	0.407314	0.602403	0.77987	0.988732	0.52976	0.464195	0.710405	0.840519	0.858569		2.2	1.03472	1.41179	0.827869	0.817769	0.993997	1.30112	0.857996
	4.4	0.983077	0.620418	0.303815	0.552497	0.503893	0.818425	0.799891	0.235773	0.474834	0.962171	0.546731	0.347585	0.634282	0.524466	0.570192	1.15913	0.883945	0.407541	0.889408	0.95227	0.850687	0.659524	0.257773	0.358467	0.61929	0.51993	0.776631	0.446288	0.690422	0.648279	0.311658	0.644163	0.699684	0.284447	0.331419	0.249791	0.768414	0.82796	0.820629		4.4	0.901812	1.29069	0.751224	1.09518	0.852309	1.11059	0.679713
	6.6	1.14908	0.532233	0.411508	0.538608	0.384624	0.804131	0.824207	0.333175	0.533907	0.999655	0.567786	0.35401	0.599719	0.396289	0.977464	0.604571	0.780089	0.474336	0.996286	0.776102	0.971712	0.618037	0.15067	0.617395	0.870563	0.727635	0.712988	0.522204	0.682231	0.844242	0.417386	0.917572	0.69788	0.487608	0.301704	0.325979	0.727594	1.17455	0.747219		6.6	1.08715	0.878312	0.943363	0.708893	1.11126	1.06215	0.63329
	8.8	0.960483	0.478534	0.367133	0.607729	0.438664	0.726703	0.845499	0.310879	0.466776	0.991857	0.561755	0.569963	0.573536	0.529061	0.43187	0.389633	0.704182	0.439237	0.962781	0.714116	0.912871	0.688776	0.171398	0.36049	0.77741	0.52333	0.865268	0.528297	0.619936	0.458412	0.471222	0.988703	0.563036	0.459314	0.442689	0.435384	0.780799	0.555365	0.552269		8.8	1.44306	1.33405	1.05786	0.817522	1.04198	1.22815	0.948175
	11	0.846069	0.666459	0.415111	0.336989	0.441216	0.7736	0.755834	0.330438	0.594569	0.916482	0.433189	0.544151	0.629278	0.367036	0.406729	0.488099	0.717139	0.561262	0.933763	0.847734	0.922984	0.73031	0.20362	0.24262	0.965471	0.725497	0.947592	0.575693	0.675577	0.751321	0.569339	0.703466	0.707422	0.653325	0.524933	0.563253	0.774203	0.521359	0.445731		11	1.23993	0.712035	0.923525	0.942227	1.04484	1.09297	1.04518
	13.2		0.504338	0.447553	0.486279		0.793549	0.815983	0.202419	0.460917	0.910478	0.31849		0.522105	0.434004	0.396361		0.730243	0.572662	0.860296	1.03431	0.881063	0.770289	0.223603	0.333071	0.666156	0.822348	0.855884	0.523978	0.858094		0.579791	0.620552	0.64085	0.527033	0.522452	0.633968	0.925689		1.18402		13.2	1.14799	1.61838	0.698064		1.02005	1.04137	1.08369
	15.4		0.728105	0.490151	0.57753		0.764911	0.699264	0.271799	0.466581	0.848083	0.518084		1.61438	0.477566	0.432092		0.710398	0.511471	0.891227	0.981789	0.884992	0.630785	0.253152	0.32068	0.64996	0.956436	0.663593	0.566292	0.578865		0.421226		0.433602	0.478433	0.522149	0.4929	0.749044		0.780146		15.4	1.24555	1.0934	1.14564		0.972906	0.983337	1.39557
	17.6		0.507192	0.448722	0.533418		0.827708	0.727213	0.255173	0.603454	0.833242	0.452542		0.584128	0.623472	0.548323		0.796823	0.40932	0.694804	0.677068	0.835384		0.308365	0.348104	0.648832	0.906461	0.242445	1.12739	0.53838		0.405825			0.52245	0.713259	0.65833	0.767811		0.678967		17.6	1.74253	1.3236	0.735022		1.05566	0.940228	1.35422
	19.8		0.7342	0.443192	0.621873		0.779717	0.758908	0.26879	1.16806	0.997749	0.424542		0.498669	0.423372	0.600652		0.748824	0.548341	0.698065	0.699592	0.901566		0.312721	0.319629	0.587116	0.932035	0.253301	0.476935	0.55377		0.533165			0.581804	0.292769	0.874407	0.886947		0.37952		19.8	1.79877	1.08842	1.13792		1.02098	0.91334	1.41374
	22		0.765031	0.476248	0.734		0.657138	0.761121	0.267597	0.498181	0.910547			0.873831	0.329723	0.711398		0.756404	0.51802	0.668866	0.657553	0.943323		0.259592	0.386751		0.735717	0.39169	0.464841	0.270903		0.417819			0.559246	0.440062	0.642372	0.602372		1.09969		22	1.29943	1.18025	1.3284		1.00204	0.967873	-0.0747773
	24.2		0.622787	0.519872	0.783019		0.709428	0.751834	0.198593	0.512592	1.04583			0.69645	0.571481	0.351881		0.759338	0.418687	0.683292	0.900632	0.923483			0.505053		0.658538	0.270361	0.425203	0.547438		0.645529			0.489364	0.322833	0.464878	0.754799		0.205571		24.2	1.68201	1.26166	1.30294		1.0861	0.874554
	26.4		0.610241	0.416235	2.03813		0.722336	0.762422	0.374219	0.509198	0.936972			0.654223	0.619981	0.380939		0.752106	0.532045	0.722662	0.763735	0.95006			0.534135		0.469116	0.2354	0.347308	0.385266		1.13897			0.552897	0.459292	0.581948	0.524889		0.546756		26.4	1.89906	1.01162	0.978133		1.04501	0.792403
	28.6		0.461241	0.517461	0.721659		0.635143	0.795343	0.261952	0.854305	1.03372			0.556235	0.359095	0.287819		0.759528	0.538892	1.20442		0.829751			0.315722		0.553744	0.299215	0.538366	0.405281		0.552272			0.399676	0.228392	0.435889	0.76411		0.792801		28.6	1.61099	1.40625	0.943365		1.03387	0.906172
	30.8		0.584835	0.489484	0.427371		0.586426	0.834786	0.216483	0.599638	1.02063			0.817426	0.364347	0.38063		0.760061	0.417073	0.766178		0.92417			0.407356		0.694314	0.261855	0.483461	0.540762		0.424645			0.401682	0.400732	0.379062	0.696466		0.742599		30.8	1.17607	1.02643	0.990149		1.02979	0.929325
	33		0.377046	0.432021	0.311901		0.658814	0.731927	0.190791	0.514973	0.990207			0.824005	0.555968	0.434398		0.77258	0.485217	0.819528		0.884852			1.6533		0.743521	0.322697	0.429395	0.434346		0.374067			0.410359	0.455348	0.431728	0.538062		0.53808		33	1.00515	1.11148	0.927693		0.975769	0.768894
	35.2		0.465234	0.472035	0.543287		0.599368	0.733786	0.197127	0.513939	1.00513			0.55333	0.523059	0.449975		0.765413	0.384089	0.604912		0.972536			0.342124			0.224316	0.464025	0.305353					0.515756	0.538648	0.437305	0.593872		0.740805		35.2	1.48749	1.26505	0.972246		0.904472	0.873806
	37.4		0.488875	0.541425	0.501377		0.537363	0.633931	0.259243	0.462872	0.968325			0.503723	0.550911	0.337038		0.760043	0.374007	1.11041		0.92164			0.359226			0.239942	0.336452	0.450901					0.362579	0.554856	0.472058	0.457359		1.03021		37.4	1.50926	1.06905	0.719669		1.05067	0.920491
	39.6		0.437621	0.622815	0.554433		0.600241	0.728316	0.29115	0.501414	1.02793			0.628496	0.422847	0.305182		0.769989	0.443708	0.797055		0.851861			0.358278			0.213183	0.661363	0.243856					0.500377		0.431506	0.266713		0.566946		39.6	1.34049	1.07438	0.887876		1.02948	0.922351
	41.8		0.927268	0.597705	0.502653		0.651611	0.731096	0.1635	0.636245	0.920513			0.627976	0.307785	0.254867		0.744749	0.38783	0.910488		0.890196			0.274429			0.147034	0.416234						0.561692		0.503934	0.381192		0.935478		41.8	1.60403	1.26585	1.15229		1.07727	1.05321
	44		0.395812	0.518698	0.390297		0.642198	0.776551		0.515356	0.912474			0.583322	0.411765	0.306893		0.722719	0.537424	1.02825		0.838001			0.296449			0.213105	0.774686						0.521521		1.01443	0.462077		0.886993		44	1.57477	1.12532	1.02327		1.12711	1.04162
	46.2		0.79325	1.0129	0.548434		0.558274	0.878247		0.383813	1.01006			0.446827	0.409142	0.386235		0.784205	0.436165	0.712863		0.985794			0.294851			0.190217	0.432669						0.403797			0.383681		0.0535792		46.2	1.63	1.11338	1.38927		1.13014	0.976975
	48.4		0.591549	0.565936	0.566421		0.533773	0.843208		0.547339	0.970658			0.577978	0.32236	0.468663		0.777387	0.478158	0.817623		1.04866			0.264064			0.285307	0.533397						0.672417			0.468406		0.44391		48.4	1.414	0.720768	1.39517		1.08703	1.04745
	50.6		0.791398	0.533461	0.525502		0.332829	0.771716		0.536894	0.985675			0.450829	0.615735	0.378728		0.741324		0.965984		1.06615			0.385979			0.740054	0.421717						0.504712			0.340098		0.818689		50.6	1.75277	0.940624	1.14547		0.916545	1.03457
	52.8		0.763029	0.638515	0.538174		0.541449	0.82285		0.404986	1.01174			0.362524	0.447824			0.757144		0.720608		0.884286			0.311826			2.03092	0.484663						0.492534			0.408559		0.685401		52.8	2.1424	0.723361	1.14888		1.11687	1.08831
	55		0.614214	0.496447	0.475526		0.655725	0.713926		0.501956	0.942646			0.331053	0.397026			0.771543		0.833521					0.30108			0.200805	0.623687						0.568773			0.346105		0.437252		55	1.73982	1.46198	1.20336		0.998901	1.02466
	57.2		0.594249	0.580524	0.436526			0.723936		0.623611	0.976145			0.455647	0.306899			0.78996		1.1226					0.387866			0.107217	0.578679						0.480586					0.678873		57.2	1.84323	1.04395	1.35133		1.05023	0.932254
	59.4		0.638297	0.532429	0.587217			0.777564		0.534767	0.923575			0.489052	0.587316			0.774882		0.940113					0.323813			0.150089	0.429686						0.62101					0.772774		59.4	1.81608	1.48529	1.02335		1.05803	0.958298
	61.6		0.811113	0.61169	0.439574			0.676958		0.586498	1.0021			0.533811	0.352799			0.778645		0.663696					0.212894			0.524404	0.739702						0.480151					0.831795		61.6	1.80564	0.846803	0.845396		1.13238	0.891361
	63.8		0.741538	0.531563	0.44054			0.774385		0.787156	0.965393			0.663965	0.60843			0.765613		0.984799					0.400275			0.170987	0.705233						0.535103					0.444878		63.8	1.25714	1.40848	1.27579		0.945546	1.05112
	66		0.73681	0.482244				0.764912		0.443189	1.06863			0.424128	0.555684			0.781916		0.747775					0.312094			0.194828	0.434411						0.426268					0.288646		66	1.9228	0.898402	1.38533		1.03125	0.913299
	68.2			0.569293				0.7144		0.521368	1.00902			0.356718				0.73072		0.651262					0.366805			0.313508	0.31576						0.28837					0.694061		68.2	1.40456				1.08504	0.923447
	70.4			0.612108				0.812094		0.527235	1.08876			0.39827				0.711311		0.897669					0.418472			0.168276	0.411294						0.405844					0.749854		70.4	1.49197				1.02856	1.12964
	72.6			0.559194				0.789015		0.508788	1.17856			0.419945				0.689516		1.33662					0.423014			0.169083	0.242907						0.598286					0.0654276		72.6	1.84664				1.01113	1.5082
	74.8			0.576756				0.765399		0.543095	1.07656			0.531182				0.698667		1.05659					0.322572			0.114889	0.461923						0.366679					0.129469		74.8	1.25568				1.084	1.70099
	77			0.57759				0.729711		0.727244	1.17291			0.575147				0.72486		0.875854					0.371509			0.227643	0.277954						0.506203					0.842579		77	1.55501				0.981547	1.18116
	79.2			0.598336				0.76403		0.524316	1.12585							0.781261		0.794063					0.524059			0.113174	0.407941						0.427296					0.995912		79.2	1.77631				0.998846	1.31533
	81.4			0.49533				0.791652		0.476891	1.02917							0.729618		0.418334					0.326984			0.144181	0.532785						0.412422					0.734942		81.4	1.01927				1.1002	0.96072
	83.6			0.524297				0.775069		0.624849	1.15308							0.807785		1.03797					0.388516			0.169701							0.426187					1.05384		83.6	1.07963				1.0772	0.90554
	85.8			0.57053				0.825153		0.392036	1.01879							0.717037		0.910453								0.172028							0.708732					0.981053		85.8	1.24739				1.0451	1.08279
	88			0.548742				0.72734		0.454941	1.06241							0.735793		0.244918								0.598253							0.509465					0.0700623		88					0.96449	1.00022
	90.2			0.610254				0.789948		0.556257								0.756906		0.478662								0.148661												0.351224		90.2					1.06252	0.98197
	92.4			0.575694				0.694552		0.458483								0.753684		0.362436															0.521054					1.21221		92.4					1.09227	1.0855
	94.6			0.590391				0.861921		0.382898								0.754014		0.547416															0.504354							94.6					1.15667	1.13383
	96.8			0.56362				0.754773		0.552446								0.744316		0.468069															0.757045					0.571152		96.8					1.04923	1.03763
	99			0.522361				0.767203		0.468846								0.784056		0.461497															0.359861					0.654305		99					1.06607	0.970679
	101.2			0.529819				0.818633		0.599294								0.782894		0.657579															0.456051					0.570149		101.2					1.10221	0.999512
	103.4			0.498023				0.786259		0.706491								0.741866		0.532854															0.297971					0.225008		103.4					1.06649	1.0708
	105.6			0.436999				0.801602		0.528374								0.683442		0.61233															0.320293					0.839677		105.6					1.03971	0.928124
	107.8			0.532343				0.648061		0.444201								0.643655		0.543064															0.369299					0.720994		107.8					1.05164	1.04459
	110			0.460229				0.801635		0.404728								0.716877		0.327601															0.325092							110					0.974984	1.09838
	112.2			0.644049				0.740494		0.640545										0.351272															0.464942					0.210021		112.2					1.07869	1.04378
	114.4			0.677864				0.806897		0.639079										0.390599															0.388832					0.571991		114.4					1.1499	1.09717
	116.6			0.559201				0.822631		0.419668										0.28053															0.531847					0.600236		116.6					1.09299	1.12052
	118.8			0.564333				0.746271		0.450165																									0.468882					0.8383		118.8					1.06985	1.0158
	121			0.536312				0.7343		0.505016																									0.440848					1.01001		121					1.15317	1.11095
	123.2			0.62822				0.604998		0.375966																									0.367852					0.357339		123.2					0.917444	1.08145
	125.4			0.940961				0.607598		0.518856																									0.358471							125.4					1.02909	1.07028
	127.6			1.25098				0.646271		0.400809																									0.487169							127.6					1.10149	1.07322
	129.8			0.60851						0.452204																									0.487423							129.8					1.08257	1.14062
	132			0.619618						0.391415																									0.299192							132					1.16103	1.15988
		10 nM siRNA-LNP Fast releasing vesicles																																10 nM siRNA-LNP Other vesicles
		Vesicles→																																Vesicles→
	Time (s)	1	2	3	4	5	6	7	8	9	10	11	12	13	14	15	16	17	18	19	20	21	22	23	24	25	26	27	28	29	30		Time (s)	1	2	3	4	5	6	7	8	9	10	11	12	13	14	15	16
	-66	0.832252			0.861736	0.902902					1.08441		0.674171						0.967898			1.08669			0.942305								-66														1.02822
	-63.8	0.816461			0.831686	1.15687					0.989401		0.734064					1.22527	0.985908	1.02259		1.06284	1.28954		1.17412								-63.8														0.878423
	-61.6	0.854309			0.825599	0.899792					0.969969	1.52567	0.931735					1.01851	1.05615	1.19981		0.908422	1.28158		1.0958						1.22126		-61.6						1.1001				1.25328				0.991866
	-59.4	1.06151			0.871429	1.06299					1.05094	1.49357	0.735082					0.953067	1.03197	1.54199		1.01698	1.8082		1.25151						1.12912		-59.4						0.955732				1.04382				1.21182
	-57.2	0.987163			1.02138	1.18681					0.991224	1.67141	0.829509					1.15945	1.03858	1.26968		0.947136	1.15113		1.13079						1.26979		-57.2						1.03027				1.09338				1.30354
	-55	0.931605	1.04985	0.933197	0.895988	1.06483					1.11343	1.34471	0.877861					0.97865	1.17936	1.04845		0.892891	1.33767		1.29549						1.11142		-55						1.00217				0.77225				1.20872
	-52.8	1.1196	1.02761	0.972136	0.977669	0.642507					0.910139	0.968974	0.841397					0.857208	1.14858	1.08188		0.862355	1.37134		1.19595						0.924282		-52.8						0.972103				0.972435				1.39764
	-50.6	1.20404	1.12036	0.994623	1.07359	0.934447					0.976355	1.1599	0.847709					0.787341	1.14101	0.873115		0.781748	1.15302		0.855468						1.05853		-50.6						0.804049				0.794156				1.43786
	-48.4	1.13232	0.816301	0.91557	1.01806	1.00055					1.03527	1.17735	0.649044					1.20002	1.03472	1.05632		0.884381	1.32883	0.860621	0.97071			1.27247			1.45351		-48.4						0.969902				0.823809				1.4942
	-46.2	1.02822	0.881679	0.919582	0.906837	1.15663					1.25929	1.31866	0.828069					1.06831	1.00126	0.973158	0.973693	1.00206	1.04207	0.676009	1.00269			1.1157			1.66176		-46.2						1.02641				0.864805				1.29593
	-44	1.03545	0.984783	1.2242	0.996296	0.873915					1.07654	1.17268	0.766969					1.02583	1.07972	1.12578	0.872001	0.793028	1.1859	0.722599	0.964982			1.02528			1.31965		-44						1.05896				1.09814				0.928912
	-41.8	1.15116	1.32635	0.898298	0.990328	1.03429					1.05244	0.965904	0.826603					0.701412	1.00552	0.922674	0.861121	0.906123	1.11167	0.954499	1.05216			0.914495			1.19761		-41.8		0.68215				0.91693				1.00363				1.19252
	-39.6	1.09729	1.38009	1.12809	0.742979	1.09091					0.99281	1.02752	0.650553					1.09366	1.03498	0.895232	0.824874	0.783885	0.84629	0.758321	0.940294			1.12828			0.911471		-39.6		0.624384				0.956136				1.14099				1.26745
	-37.4	1.04807	1.01533	0.718332	0.922587	0.978188					1.0501	1.03553	0.949591			0.881618		0.92546	0.786212	0.998044	0.808419	0.850271	0.98981	0.897355	0.952616			1.30656			0.895542		-37.4		0.829041				0.933444				1.18894		0.885361	0.563854	1.22229
	-35.2	0.972078	0.798719	1.09599	0.849027	1.12039	1.18534		0.95227		0.948983	0.884071	0.751939			1.21756		1.03417	0.965673	0.951361	0.929568	1.01749	0.837524	1.14261	0.954298			1.0946			1.04966		-35.2		1.00199				0.735441	1.14596			1.14961		0.818142	0.49379	0.857447		1.70706
	-33	0.896111	0.947244	1.1444	0.968404	0.838698	0.964248		1.10057		0.902735	0.829348	0.768968			0.985478	2.73843	1.08736	0.963078	0.979355	0.643287	1.10599	1.08801	1.4797	0.730208			0.919347			0.840525		-33		1.06673		1.1358		0.995598	1.05976			1.00269		0.827807	0.648938	0.934297		1.91194
	-30.8	1.04469	0.914104	1.13591	0.831101	1.30768	0.918783		0.776683		0.952418	0.845791	1.44853			0.835096	1.16625	1.27322	0.915216	0.87525	0.84093	0.993754	1.12503	1.1741	1.02674			0.82595			1.2573		-30.8		0.918058		0.976449		0.768474	1.03453			0.797065		1.24242	0.552049	1.28819		1.67144
	-28.6	0.978801	1.10882	1.0164	0.873081	0.942141	0.877716		0.771435		0.960187	0.732371	1.1664			1.01445	0.963408	1.03689	0.847649	1.07509	1.13656	1.05069	0.933397	1.52832	0.815101			1.13289			1.56056		-28.6		1.1015		1.01385		0.897004	0.792056			1.31881		0.771829	0.469356	1.43145		1.92087
	-26.4	1.01802	1.03539	1.33625	1.15491	0.950778	0.986357		0.953022		0.965883	0.843528	1.22316			0.967549	1.05309	1.20748	0.825192	0.99884	0.980577	1.11271	1.01598	1.08195	0.692247	0.966526		1.03411		1.13338	0.858916		-26.4		0.951288		1.4331	1.22849	0.940465	0.686088		1.11185	0.981475		1.54522	0.521497	0.885119		2.03546
	-24.2	0.881395	0.884322	1.19811	0.972913	1.00256	0.983001		0.80832	0.890202	0.9034	0.803369	1.16987			1.052	0.910594	1.23895	1.03847	1.00241	1.07089	0.902211	0.889164	0.882453	0.846418	0.975864	0.771448	0.944968		1.34019	1.06108		-24.2		0.587018	0.887284	0.681351	0.875398	0.863269	0.903531		0.852025	1.19028		1.3657	0.310202	0.525631		1.92477
	-22	1.17036	0.953581	1.15415	0.967259	0.982618	1.01925		1.05143	0.887729	0.887194	1.03576	1.15429			0.983227	0.999455	1.20364	0.931912	0.95014	0.92937	1.11653	1.01942	0.895535	1.15193	1.11561	0.995443	1.06273		1.02746	0.736086		-22		0.615947	1.12866	0.952797	0.8857	0.832962	1.07538		0.649167	1.30232		1.24179	0.690925	0.452487		1.91876
	-19.8	1.26026	0.968002	1.08269	1.15721	0.942793	0.896848		0.866144	1.08332	0.897571	0.638998	0.974678			1.09163	1.05763	0.817638	1.01057	0.971035	1.00313	0.997976	0.936742	1.01711	1.23774	0.804058	0.802769	1.00143		1.20482	0.863331		-19.8		0.624545	1.07478	1.12989	0.881858	1.06254	0.796361		0.64187	0.980022		1.59594	1.19286	0.442784	0.757285	0.4228
	-17.6	1.10878	1.19012	1.4778	1.39048	0.815485	0.765465		0.982132	0.831668	0.914785	0.663588	0.954803			0.906393	0.784231	1.00741	0.962914	0.88151	1.0924	1.08033	0.714218	0.598671	1.02317	0.793981	0.784188	0.967553	1.12547	1.00012	0.48695		-17.6		0.432933	1.44776	0.725512	0.71581	1.01556	1.34326		0.897225	0.763886		1.4201	1.59561	0.503162	0.943374	0.316924
	-15.4	1.20037	0.843451	1.63048	0.961033	1.1181	1.01811		0.942683	0.830646	0.993378	0.924672	1.21212			1.03888	1.05631	0.793427	0.914522	0.992958	0.890604	1.5471	0.59705	0.805555	1.0399	1.01801	0.92371	1.20194	1.11834	0.903959	0.89905		-15.4	1.097	0.744048	0.716353	1.27154	0.931451	0.922276	1.00536		1.09042	1.11757		1.79357	2.55394	0.433841	0.946339	0.353706
	-13.2	0.992615	0.535682	1.31322	1.08706	1.03608	1.00321		0.969936	1.10289	0.962358	0.627254	1.17306	0.876118		0.945148	0.784606	0.970753	0.93989	0.915566	1.19512	1.07883	0.789241	0.692574	0.974928	0.888946	1.22146	0.864093	0.95169	0.999364	0.665637		-13.2	1.57536	1.44799	1.24409	0.739985	0.762462	1.03875	0.695228		1.42152	0.821446		0.764715	1.7282	0.522021	0.889472	0.287721
	-11	0.936243	0.889177	1.49827	1.14182	1.1591	1.12131	1.14521	1.04025	1.05521	1.16622	0.866898	0.97487	1.17223	0.840707	0.977187	0.65264	0.976905	0.743248	0.83999	1.17316	1.17378	0.733389	1.30767	0.716358	1.1048	0.734582	1.09496	0.983621	0.714367	0.665546		-11	1.28833	1.6372	1.18906	1.07793	0.877033	1.35075	0.873715	0.963234	1.11618	0.989697	0.898698	0.519592	1.72011	0.845533	1.04458	0.311551
	-8.8	0.742212	0.786181	0.365614	1.12865	1.19967	1.01568	0.989152	1.77625	0.864351	1.02126	1.13821	1.23487	1.01522	0.943269	0.921508	0.826931	0.933529	1.14151	1.09118	1.09355	0.917219	0.727204	0.839056	1.18455	1.10217	0.812532	0.717198	0.990818	1.08681	0.686257		-8.8	0.663237	1.83171	0.773057	0.913885	1.1493	1.22684	0.827864	0.817137	0.991388	0.782843	0.783948	0.620456	0.972591	0.952584	1.19516	0.303319
	-6.6	0.91234	1.14179	0.27385	1.06075	1.16817	1.07412	0.99075	1.02967	1.03181	1.02805	0.817433	1.37394	0.95214	1.10766	1.03236	0.701556	0.856673	1.06197	0.809665	1.17968	1.07059	0.581419	0.853241	1.04783	1.25137	1.05779	0.871833	1.10331	0.95659	0.817238		-6.6	0.861585	1.51992	0.869311	1.07603	1.20694	1.48036	0.793456	1.52768	1.14465	0.678041	1.10864	0.468311	1.34555	0.787394	0.899839	0.352117
	-4.4	0.824126	1.07145	0.325507	1.30834	0.795567	1.18076	1.00474	0.979404	1.50897	0.939887	0.776071	1.66507	0.841501	1.11359	0.966484	0.572863	0.697793	1.08748	0.696845	1.06032	1.38679	0.526596	1.9357	1.06191	0.969029	1.49846	0.684505	0.916551	0.811133	0.682602		-4.4	0.646306	1.5861	0.953014	0.979401	1.29648	1.06217	1.80928	0.884035	1.00614	0.899552	0.98122	0.581116	0.6863	1.26717	1.19537	0.293693
	-2.2	0.762154	1.32961	0.247322	1.2118	0.634552	0.989798	0.870144	0.999797	0.913209	1.00337	0.710753	1.61106	1.14279	0.994776	1.18343	0.73201	0.869983	1.15886	0.960106	1.44075	0.669199	0.588579	0.896362	0.671797	1.00965	1.39762	0.819083	0.810189	0.821806	0.715315		-2.2	0.868181	0.797442	0.716634	0.892491	1.18909	1.08135	1.15816	0.807914	1.07757	1.17506	1.2275	0.537934	0.954228	1.01151	1.12857	0.267879
	0	0.375893	0.77934	0.205426	0.426074	0.938555	0.93262	0.634039	0.576506	0.919786	0.553973	0.815513	0.712193	0.515351	1.19715	0.807462	0.44244	0.529515	0.887328	0.553869	0.513087	0.703475	0.732315	0.562821	0.740418	0.93888	0.586053	1.06787	0.643955	0.858947	0.646278		0	0.810294	1.35545	0.679947	0.889074	1.48538	1.18425	1.10371	1.06372	0.780323	0.911245	0.919867	0.563908	0.609807	0.973826	1.04285	0.318764
	2.2	0.158895	0.709851	0.284117	0.318058	0.586696	0.931175	0.719319	0.6582	0.762043	0.362014	0.543753	0.685465	0.701571	0.729771	0.710772	0.349844	0.560001	0.596143	0.574572	0.514646	0.43908	0.595114	0.541173	0.778489	0.723058	0.596477	0.896469	0.839513	0.833068	0.385343		2.2	0.694792	1.2047	0.569139	1.32698	1.25639	0.943887	1.19536	0.95205	1.69034	1.02675	1.0264	0.595137	0.701035	0.922835	0.964642	0.3662
	4.4	0.533241	0.600061	0.160108	0.315798	0.750703	0.732028	0.64795	0.552113	0.758472	0.369064	0.587821	0.635522	0.250218	0.622924	0.585609	0.391018	0.514157	0.810994	0.651218	0.572938	0.721568	0.43325	0.66774	0.611473	0.912039	0.683114	1.05816	0.625134	0.807466	0.48995		4.4	0.890174	1.29314	1.17393	0.708921	1.53429	1.03258	1.1609	0.61488	0.829729	0.940385	1.04702	0.536307	0.852191	0.823637	1.0897	0.249117
	6.6	0.563449	0.65156	0.25304	0.340756	0.563919	0.747464	1.27975	0.555581	0.730633	0.334505	0.538451	0.640288	0.293247	0.575402	0.652721	0.760114	0.6322	0.794411	0.662956	0.724432	0.702675	0.425706	0.628972	0.749224	0.838239	0.656716	0.5346	0.56694	0.933364	0.472566		6.6	0.769516	1.1286	1.27034	0.842524	0.823492	1.14981	1.08445	0.994556	0.499367	0.844837	0.882569	0.427085	1.23173	0.843955	0.939311	0.266992
	8.8	0.53225	0.479921	0.197385	0.424219	0.483371	0.703738	0.797056	0.677709	0.714709	0.381242	0.41839	0.656286	0.563213	0.658651	0.911902	0.609711	0.584428	0.741892	0.552831	0.515286	0.664607	0.586119	0.623786	0.625341	0.856592	0.420686	0.392482	1.07883	0.657388	0.537924		8.8	0.749714	1.41557	1.63325	1.22633	0.9527	1.54889	1.02484	0.732661	0.566891	0.751435	0.853701	0.398784	0.928251	0.624425	1.0113	0.362092
	11	0.483366	0.489617	0.216568	0.802961	0.525063	0.741513	0.966657	0.480807	0.992029	0.388118	0.605277	0.622618	0.312757	0.687101	0.694908	0.604006	0.672093	0.717838	0.532747	0.620667	1.02914	0.53786	0.715816	0.63274	0.695865	0.487972	0.530423	0.760945	0.701365	0.340933		11	0.735382	1.27972	0.944737	0.76745	0.72915	1.22439	1.08677	1.07308	0.59786	0.797267	1.0169	0.50464	0.862087	0.710878	1.125	0.239437
	13.2	0.547485	0.566178	0.143744	0.943073	0.444309	0.765494	0.630473	0.35708	0.353532	0.368372	0.382051	0.517822	0.351097	0.623519	0.784455	0.574838	0.643966	0.649593	0.683738	0.560799	0.51831	0.49557	0.377229	0.764213	0.546035	0.406488	0.554462	0.92784	0.637479			13.2	1.36276	1.16016	0.672254	0.946863	0.760869	1.193	1.14309	0.877549	1.01131	0.847455	1.0734	0.499673	0.600365	0.512878	1.0528	0.236947
	15.4	0.457237	0.388294	0.160477	0.914296	0.441972	0.858172	0.689898	0.455616	0.698188	0.397953	0.540656	0.449454	0.412255	0.593131	0.906395	0.964636	0.358942	0.704553	0.537581	0.54729	0.993768	0.407307	0.797858	0.757809	0.633032	0.473423	0.74087	1.09029	0.628679			15.4	0.95349	1.02351	1.07497	0.837016		1.19199	0.824089	0.833529	0.757396	0.62585	0.665724	0.476588	0.424313	0.698471	1.19902	0.257461
	17.6	0.628751	0.417595	0.168365	0.989081	0.350139	0.712119	0.817109	0.413456	0.52722	0.985202	0.307531	0.383105	0.375398	0.655917	0.563379	0.7798	0.601317	0.607279	0.558675	0.550097	0.587553	0.592782	0.50802	0.756692	0.790278	0.587696	0.527276	0.791148				17.6	0.987371	1.38973	1.09913	0.715033		0.850365	1.13696	0.671278	1.19846	0.936942	1.19533	0.526624	0.76347	0.505389	1.01688	0.301146
	19.8	0.467372	0.551166	0.130986	1.06758	0.5291	0.807626	0.924674	0.430017		0.360463	0.444827	0.502064	0.411077	0.756733	0.803479	0.360396	0.564515	0.581349	0.664039	0.557003	0.791165	0.496664	0.667738	0.759122		0.467257	0.517257	0.930169				19.8	1.11708	1.3666	1.40167	0.934925		1.06181	1.22255	0.572203	0.628335	1.06686	1.2385	0.546839	0.726598	0.620911	0.994407	0.331451
	22	0.416912	0.631846	0.108268	1.14985	0.570269	0.785293	0.71548	0.382472		0.413075	0.649109	0.336417	0.401327	0.946134	0.555344	0.680088	0.506357	0.786543	0.549067	0.635097	1.26953	0.455634	0.263853	1.05043		0.649621	0.654661	0.959159				22	1.30005	1.32408	1.75444	1.14964		0.93177	1.64003	0.633698	0.619589	0.797709	1.01391	0.646605	0.813522	0.622747	1.15716	0.249785
	24.2	0.485828	0.697875	0.142464	1.23946	0.685185	0.920028	0.918659	0.356082		0.427683	0.656184	0.439825		1.02289	0.973315	0.366783	0.571082	0.631376	0.550549	0.715913	0.824353	0.37546	0.705206	0.84402		0.700966	0.724914	0.69043				24.2	1.12469	1.1827	0.955288	1.13344		0.96934	1.24457	0.817721	0.817196	0.836579	0.929713	0.656924	0.395505	0.563082	1.31956	0.340843
	26.4	0.407285	0.45035	0.226847	1.06618	0.589482	0.898126	0.844005	0.20018		0.394531	0.506177	0.419065		1.08517	0.687328	0.440355	0.549325	0.653737	0.479537	0.622561	1.01498	0.35471	0.49691	0.630787		0.906469	0.570385	1.0047				26.4	0.803408	1.1722	0.545125	1.34982			1.5283	0.637826	0.760648	0.891359	0.916011	0.639031		1.04752		0.317199
	28.6	0.381963	0.766669	0.267528	1.05243	0.459948	0.949385	0.628487	0.378582		0.427804	0.772496	0.682451		1.06028	0.96794	0.431146	0.417471	0.600122	0.514796	0.534205		0.347842	0.566714	0.717369		0.702961	0.663639	0.954045				28.6	0.949147	1.24415	0.76311	0.995489			1.0221	0.990175	0.694486	0.929492	0.764673	0.492416	0.96309	0.639203		0.356803
	30.8	0.500353	0.680672	0.17214	1.18541	0.695528	0.932065	0.754833	0.365392		0.407731	0.48724	0.384696		1.03508	0.609803		0.651486	0.654902	0.475624	0.643559		0.382165	0.503467	0.948338			0.570254	0.762795				30.8	0.772537		0.856863	1.00611			0.934715	1.02049	0.922827	0.941776	0.653332	0.604509		0.865303		0.27566
	33	0.588413	0.529227	0.229611	0.940479	0.532732	0.939654	0.848873	0.277973		0.383831	0.44961	0.386047		0.902514	0.761936		0.552734	0.647044	0.488002	0.872255		0.367667	0.308642	0.941472			0.609708	0.764065				33	1.30302		0.968717	1.16106			1.16686	0.981165		0.87269	0.718072	0.482151				0.319798
	35.2	0.6654	0.524416	0.275298	1.0226	0.621904	0.79684	0.734008	0.281001		0.36937	0.389248			0.923894	0.700612		0.699007	0.625539	0.501115	0.703625		0.315541		0.780558			0.470165	1.15401				35.2	1.07133		0.999366	1.17207			1.15188	0.643567		0.806024	0.807352	0.664531				0.372886
	37.4	0.591612	0.425426	0.215069	1.07013	0.614531	0.748536	0.580602	0.356497		0.458624	0.469948			0.821067	0.740029		0.614829	0.625047	0.516549	0.794034		0.335665		0.845665			0.415137	0.839184				37.4	1.46629			1.55514			0.831929	0.867119		0.451355	0.370619	0.595308				0.429423
	39.6	0.431507	0.489843	0.314739	1.06649	0.610792	0.791731	0.812374	0.267316		0.362458	0.4853			0.89302	0.850336		0.446059	0.598396	0.609342	0.866247		0.301541		0.767942			0.38699	0.581114				39.6	1.0711			1.67716			1.09686	0.838244				0.513623				0.381619
	41.8	0.490715	0.396648	0.258532	1.21028	0.644678	0.726768	0.844425	0.272015		0.413266	0.51099			0.780978	0.851204		0.536007	0.665443		0.628013		0.33207		0.978979			0.609629	0.790259				41.8	1.47261			1.28205			1.10078	0.834207				0.681486				0.393647
	44	0.423015	0.424228	0.457292	1.16959	0.649333	0.69466	0.831746	0.356101		0.348878	0.460209			0.828433	0.527886		0.593773	0.646905		0.577426		0.265273		0.97042			0.384513	0.76457				44	1.67679			0.722951			0.976644					0.627014				0.322531
	46.2	0.438003	0.321936	0.616851	1.08082	0.433685	0.582998	0.806109	0.314838		0.415572	0.260385			0.871105	0.642884		0.576028	0.608959		0.554443		0.371275		1.03205			0.396941	0.907018				46.2	1.16644			1.25864			1.60308					0.442635				0.362421
	48.4	0.41304	0.16833	0.588069	0.919246	0.638058	0.613101	0.770995	0.385757		0.364673				0.874101	0.645598		0.519491	0.630816		0.754142		0.284922		0.987267			0.540403	0.820624				48.4	2.13916			1.27372			2.00809					0.494833				0.428335
	50.6	0.394503	0.422972	0.587168	1.20205	0.766924	0.637883	0.651072	0.330573		0.28513				0.860324	0.639908		0.469597	0.574708		0.854534		0.376299		0.778201			0.360345	0.74378				50.6	2.17285			1.25676			1.97531					0.590623				0.496829
	52.8	0.34813	0.330367	0.492984	0.881464	0.656149	0.646994	0.67373	0.336767		0.281038				0.831006	0.627719		0.460375	0.63748		0.621339		0.289772		0.80036			0.579262	0.694911				52.8	1.79205			1.43802			2.12637					0.805407				0.467975
	55	0.397524	0.62391	0.812594	0.652747	0.567126		0.651199	0.375757		0.192095				0.875999	0.803132		0.443403	0.535773		0.749546		0.301519		0.963992			0.399377	0.74611				55	2.32037			1.2169			1.49973					0.47401				0.577852
	57.2	0.44164		0.694437	1.2888	0.766534		0.546004	0.479599		0.263678				0.901274	0.602917		0.538195	0.68451		0.693991		0.267152		0.780422			0.709626	0.755226				57.2	2.19621			1.99444			1.48726					0.714127				0.717436
	59.4	0.485601		0.724076	0.929435	1.06025		0.971789	0.349979		0.247927				0.966713	0.448942		0.463384	0.553568		0.859869		0.332966		0.61153			0.624667	0.709728				59.4	2.11351			1.41324			0.872968					0.765363				0.556368
	61.6	0.431385		1.38893	1.00248	0.763655		0.56805	0.378136		0.298942				0.822602	0.531847		0.44576	0.46966				0.36681		0.617124				0.575019				61.6	2.00463			1.19362			1.3929					0.628722				0.446211
	63.8	0.40202		1.2197	1.04867	0.685183		0.725455	0.392097		0.291134				0.917261	0.569137		0.517842	0.542588				0.358251		0.724144				0.887877				63.8	1.51465			1.22861			1.75475					0.483061				0.432966
	66	0.375427		1.21603	1.02336	0.780562		0.553738	0.319214		0.258377				0.834786	0.688299		0.459251	0.564989				0.350304		0.639041				0.83417				66	2.19226			1.27265			1.79415					0.791989				0.408596
	68.2	0.311291		1.23631	1.23156	0.598444		0.590573	0.477804		0.268555				1.24833	0.585177		0.78077	0.458939						0.616651				0.534985				68.2	1.78902			0.991537			1.76043					0.636631				0.441245
	70.4	0.371848		1.38213	1.25194	0.638724		0.425094	0.379603		0.257382				0.692199	0.671893		0.4328	0.474443						0.400777				0.819446				70.4	1.41022						2.10471					0.573753				0.392971
	72.6	0.308924		0.909248	1.05488	0.656119		0.418471	0.443393		0.216699				0.779014	0.779919		0.448183	0.443825						0.421458				0.734114				72.6	1.27661						1.57062					0.382461				0.584495
	74.8	0.369275		0.942963	0.908514	1.07607		0.52169	0.338222		0.265502				0.857199	0.587289		0.491053	0.472147						0.463472				0.732331				74.8	1.41028						1.2336					0.676556				0.532901
	77	0.441916		1.11804	0.568175	0.543815		0.51604	0.456809		0.213839				1.37515	0.663937		0.532146	0.550657						0.51567				0.517951				77	1.24007						1.48337					0.715789				0.504216
	79.2	0.381687		1.35655	0.78623	0.554798		0.493379	0.387544		0.173654				1.28247	1.78064		0.517571	0.435983						0.620155				0.657312				79.2	1.2596						1.05051					0.776331				0.427427
	81.4	0.364589		1.27534	0.790856	0.522916		0.520493	0.318018						0.830095	0.576009		0.569577	0.504925						0.506241				0.772819				81.4	1.19117						1.45241					0.750337				0.510906
	83.6	0.425648		1.33164	0.814996	0.60683									0.74156	0.579768		0.537872	0.609751						0.339606				0.717515				83.6							1.80338					0.729275				0.489453
	85.8	0.466329		1.57829	0.629243	0.658523									0.672666	0.852364		0.363973	0.506109						0.508466				0.792199				85.8							1.24996					0.723431				0.852373
	88	0.660176		1.19373	0.828905	0.4303									0.707366	0.656283		0.567865	0.579598						0.505614				0.591027				88												0.563167				0.855453
	90.2	0.450041		0.952593	0.796119	0.535697									0.729439	0.629813		0.60334	0.532964						0.569718				0.618394				90.2												0.513116				0.572008
	92.4	0.362741		1.03855	0.89754	0.611035									0.614718	0.521087		0.533689	0.569613						0.595559				0.751121				92.4												0.48917				0.657308
	94.6	0.65515		0.755788	0.917901	0.630933									0.809032	0.731044		0.410587	0.472934						0.518422				0.812967				94.6												0.436791				0.49618
	96.8	0.680794		0.796979	0.975913	0.443402									0.81025	0.512477		0.296205	0.46179						0.415913				0.644305				96.8																1.22295
	99			1.21493	0.689567	0.532676									1.11427	0.654445		0.365823	0.534052						0.584758				0.660882				99																0.825392
	101.2			1.71484	0.762387	0.485838									0.949609	0.864077		0.326847	0.456182						0.492547				0.626053				101.2																1.29054
	103.4			1.12048	0.718443	0.546997									0.941751	0.52165		0.372518	0.444068						0.495495				0.812505				103.4																0.556313
	105.6			2.0634	0.69415	0.876057									0.590361	0.748739		0.48504	0.521506						0.532024				0.787235				105.6																0.471256
	107.8			1.92693	0.597578	0.708726									0.941515	0.486467		0.276798	0.535767						0.461367				0.595677				107.8																0.368358
	110			1.80665	0.821483	0.572995									0.693289	0.608664		0.407395	0.552905						0.276429				0.606214				110																0.428092
	112.2			1.6274	0.846261	0.648345									0.754278	0.595644		0.377861	0.456109						0.4196				0.643973				112.2																0.489982
	114.4			1.88819	0.824138	0.845466									0.813451	0.607484		0.314063	0.559655						0.162161				0.516293				114.4																0.414756
	116.6			1.85528	0.911716	0.412541									0.673846			0.312049	0.393836						0.167954				0.582046				116.6																0.476492
	118.8			1.63969	0.860961	0.588321									0.741467			0.354249	0.445116						0.159117				0.940061				118.8																0.43417
	121			1.49396		0.80557									0.691213			0.32185	0.424163						0.182952				0.564929				121																0.497102
	123.2			1.77194		0.749543									0.723577			0.388738	0.441573						0.224093				0.502457				123.2																0.489356
	125.4			1.8883		0.791741									0.70471				0.409971						0.162391				0.709102				125.4																0.505466
	127.6			1.3215		0.858141									0.756482				0.439085						0.238784				1.06986				127.6																0.461312
	129.8			1.72368		0.927972													0.478948						0.326971				0.685784				129.8																0.512078
	132			1.30047															0.377212						0.384108				0.671101				132																0.42701
		20 nM siRNA-LNP Fast releasing vesicles
		Vesicles→
	Time (s)	1	2	3	4	5	6	7	8	9	10	11	12	13	14	15	16	17	18	19	20	21	22	23	24	25	26	27	28	29	30	31	32	33	34	35	36	37	38	39	40	41	42	43	44	45	46	47	48
	-66	0.628138										1.14277			1.15569				0.91408			0.880921		1.13011		0.829797			1.00694						1.13496												1.14783
	-63.8	0.80333										1.08777			1.06949				0.802217	0.909199		0.902266		1.08379		0.755528			1.17077	1.15466					1.19605					1.11582							1.21737
	-61.6	0.746864										1.15265			0.98124				0.913643	0.997207		0.846771	1.28841	1.27391		0.726646			1.02183	1.11903					1.00391					1.21937							1.12779
	-59.4	0.814585										0.925235			1.08083				0.855028	1.12449		0.888117	1.24312	0.942155		0.782696			1.01328	1.15436					1.21216		1.61854			1.38114							0.987119
	-57.2	0.909411										1.04379			1.2467				0.929364	0.900664		0.914388	1.18076	1.03778		0.837314			0.939799	1.08257					0.959822		1.50168			1.25365							0.776638
	-55	0.851219										1.01379	0.883496		1.36349				0.965039	0.917842		0.818316	1.14479	1.1985		0.893828		1.05226	1.08273	1.23647					1.16957		1.59805			1.80343							0.883287
	-52.8	0.746709										1.13513	0.97272		1.04966				0.976369	1.17527		0.897757	1.25627	1.11935		1.05119		1.12107	1.12294	1.08837					1.17024		0.952563			1.31406							0.829183
	-50.6	0.827864										1.20931	1.02242		1.16486				1.02797	0.971823		0.912453	1.06133	0.954947		1.23078		1.22103	1.05065	1.13412			1.11044		1.19747		1.00478			1.21329							0.848979
	-48.4	0.704129										1.00018	0.903754		0.942293				1.0823	0.990503		0.932212	1.0513	0.962952		0.822876		0.860777	1.0476	1.10797	0.795294		1.01837		0.920777		0.691387			1.06094							0.929528
	-46.2	0.9443				1.22963						1.05413	0.990004		0.962153				1.07735	1.15133		0.790637	1.20543	1.05083		0.920024		1.10543	1.082	0.896341	0.91698		1.19153		1.15961		0.551797			1.27293							0.83982
	-44	0.931296				1.05337						1.0291	1.05712		1.04382				0.963203	1.10556		0.847629	1.02738	1.10816		0.860006	0.983603	1.13726	1.03851	0.886388	0.762991	0.946054	1.25499		0.929218		0.797558			1.04189							1.05085
	-41.8	1.32271				1.02933			0.998173			0.977473	0.936259		0.927633				1.0738	1.10448	1.01082	0.92857	1.12589	1.31081		1.06998	1.07966	1.10878	1.04449	1.00713	0.670464	1.02734	1.21122		0.954498		0.668537			1.30412		1.14511			1.04459		1.24708
	-39.6	0.96098				0.927852			0.976517			0.908259	1.12561		1.16787				1.00146	1.26122	1.03953	0.896925	0.960033	1.4153		0.809113	1.07	0.95347	1.02565	1.27416	0.564243	1.06042	1.13642		0.995109		0.643608			1.1144	1.0713	1.14505			1.1157		1.11012
	-37.4	1.03661				0.997293			0.945898			0.958939	0.975997		0.915819				1.02852	1.17117	0.916791	0.901915	0.918033	1.10109		0.658516	0.956957	1.24696	0.90241	1.04551	0.778377	0.974402	0.782374		0.767364		0.859339			0.870571	1.19659	1.18983			0.981988		1.03704
	-35.2	1.39167			1.07501	1.074			0.998356			1.00239	1.33556		1.10235				1.03738	0.965646	0.914993	0.979255	0.903809	1.21034	0.900541	0.931199	1.00033	1.08992	1.02304	0.956365	0.812518	0.982758	1.0376		0.905366		0.884698	1.19594		0.97393	1.18261	0.945634			0.974187		1.21864
	-33	0.990091			0.572844	0.86927			1.06253			1.01665	1.36077		1.07143				1.03883	0.991376	0.975876	0.939075	0.959471	1.05292	0.965922	0.925619	1.0596	1.03592	0.996808	0.838557	0.912342	0.976567	1.19125		1.05569		0.867628	0.987601		0.930664	1.06623	1.3157			0.953645		1.00137
	-30.8	0.896733			0.695244	0.992628			0.959177			0.999087	1.16549		1.13512				1.07766	1.21635	0.917413	1.12795	1.04111	0.941393	1.03869	0.707954	1.03219	1.24874	1.0568	1.05723	1.0267	1.02758	1.00679		0.954864		0.973747	0.960741		0.917606	1.08874	1.19085			0.997059		0.981595
	-28.6	1.17193			0.739466	1.06546			1.15403			1.02025	1.11014		1.03057				1.02653	0.957537	0.98015	1.06192	0.944142	0.870292	1.03592	0.872314	1.01356	1.11303	1.08701	1.00565	0.947437	1.02747	0.989351		0.881647		1.01735	1.03416		0.867216	1.02817	1.04898			0.977079		1.20559	1.05307
	-26.4	1.27023			0.906779	0.925896			1.14535			1.00008	1.16696		0.905813				1.00242	0.950548	0.990728	1.15712	0.868851	1.16917	1.01177	0.965308	1.00426	0.850526	1.00064	0.875305	1.0819	0.97823	0.927733		0.902476	1.10665	1.02736	1.01375		1.01275	0.983849	1.00328			1.01975		1.11549	0.80967
	-24.2	1.19751			0.73788	1.09387		1.06371	1.0816	0.889987		1.04377	0.674067		0.983547				1.05676	1.15236	0.936195	1.10801	0.973243	1.07672	1.09548	0.974832	0.984343	1.00849	1.00647	0.918708	1.09467	1.0967	0.966062	0.922638	0.851417	0.889207	1.05527	0.981179		1.01367	0.911666	1.0475			0.949316		0.858829	1.0784
	-22	1.01818			0.915619	1.05699		1.10099	0.963298	0.879576		0.965418	0.880196		1.17113				1.1437	0.848365	0.872548	1.10972	0.906672	1.04423	1.10274	1.10494	0.858858	1.16709	0.84534	1.11382	1.21277	0.97517	0.898217	0.873645	0.889587	0.841682	0.948585	1.06882		0.678327	0.920162	0.857991			0.925563		0.891622	0.826713
	-19.8	0.936457			1.09054	1.0789		0.990185	0.969849	0.856308		1.02822	0.934678		0.758761				1.04437	0.742502	0.997283	1.1842	1.05487	0.798118	0.899596	1.47997	1.01425	0.977416	1.02808	0.953589	1.16076	1.01673	0.856355	0.971574	0.852973	0.934823	1.00632	0.995654	0.989485	0.949103	1.00404	1.05421	0.845806		0.889597		0.864855	1.14601
	-17.6	1.14782			1.07713	0.96169	0.983245	0.988362	0.942914	0.886398	0.912066	0.953838	0.927931		0.664767				1.02297	0.949835	0.955878	1.13645	1.09276	0.827778	1.06066	1.20433	0.897859	0.785293	0.897825	0.946408	1.20096	0.925937	1.02557	0.648112	0.852118	0.908125	0.842426	1.14588	0.922523	0.757465	0.966692	0.804398	0.967855		1.0447	1.09008	1.16043	1.22433
	-15.4	1.07663			0.917701	0.914466	1.02406	0.92784	1.03671	0.975348	0.810232	1.00323	1.04166		0.766689		1.0125		0.965717	1.01176	1.10106	1.10618	1.15421	0.586483	1.07456	1.29994	0.914654	0.989195	0.935177	1.05266	1.1224	1.00339	0.921598	0.793098	0.949686	0.905588	0.931193	1.11217	0.937709	0.799846	0.96951	1.09362	1.10172	1.03612	1.05763	1.06866	1.14548	0.948399
	-13.2	0.954914			1.24047	0.943496	0.975428	1.0166	0.931907	0.985344	0.890603	0.945634	0.958362	0.963012	0.719764		0.954603	1.13637	1.04573	0.741532	1.29105	1.09502	1.18568	0.517934	1.02432	1.15962	1.02218	0.85267	0.909099	0.886038	1.27185	1.04765	0.878131	1.36501	0.908263	1.00161	0.883879	1.11583	1.0403	0.894517	0.947107	1.23152	1.12719	0.993714	1.07729	0.902755	0.923469	1.24837	0.982119
	-11	1.1951	0.93331	0.967719	1.36906	0.916595	1.00662	1.038	0.890973	0.966682	1.01115	0.934606	1.03441	1.00452	0.876035	0.696992	1.135	0.95156	1.03949	1.29706	1.18714	1.11091	0.538296	0.602806	0.983236	1.58322	1.02008	0.846709	0.846494	0.868416	1.25103	1.03881	0.941004	0.963587	0.764016	0.86127	0.913034	1.03313	1.02297	0.74173	0.940317	0.513938	1.04163	1.09524	0.963678	0.948225	0.743674	0.889229	0.899556
	-8.8	1.14762	0.882287	1.06224	1.30309	1.05574	0.987447	0.875003	1.11571	1.15666	1.02389	0.820838	0.846308	1.13662	0.960439	1.1743	1.11541	0.979193	0.979554	0.806071	1.10918	1.16446	0.593249	0.822582	0.889052	1.04154	1.11901	0.907653	0.950179	0.826685	1.11983	1.02597	0.850135	0.941188	0.949917	1.21328	1.03777	0.792675	1.03935	0.635877	0.952619	0.845279	1.06196	0.885711	0.930934	1.00364	0.787064	0.91519	0.999326
	-6.6	1.34652	1.10243	0.912757	1.42433	0.982101	0.973965	0.98263	0.914628	1.07412	1.0447	0.980039	1.01628	1.115	0.968165	1.14233	0.909767	1.01541	0.929097	0.771822	0.953054	1.12228	0.7837	0.813439	0.919806	1.27854	1.17268	0.728066	0.926888	0.843182	1.31861	1.00923	1.13404	1.17085	0.838583	1.02825	1.05007	0.749448	1.006	0.643063	0.931134	0.959084	1.06213	1.02658	1.00479	0.942546	0.945871	0.930223	0.886845
	-4.4	1.02616	0.945662	0.988659	1.29965	0.927626	0.998623	1.00828	0.915242	1.13686	1.0843	0.726205	0.890861	1.03116	0.922036	1.08979	0.956675	1.03855	0.977944	0.969271	1.04091	1.09728	0.814369	1.10323	0.977153	1.20133	1.07426	0.771372	1.10183	0.910254	1.02342	0.941399	0.937181	1.28015	0.610643	1.11711	1.27176	0.98057	1.08096	0.429384	0.926085	0.895605	0.929813	0.9328	0.956058	1.0109	0.985156	1.06086	1.19335
	-2.2	1.00429	1.13631	1.06862	0.635188	0.903796	1.05061	1.00839	0.997133	1.19271	1.22305	0.921218	0.788947	0.74969	0.891837	0.89659	0.916053	0.878919	1.00149	0.847213	0.809409	1.14129	0.722836	0.872895	1.02055	1.02104	0.721687	0.820885	0.838709	0.760042	0.954468	0.918191	0.733646	1.07015	0.625816	1.1924	1.40107	0.832457	0.960701	0.789231	0.913166	0.712406	0.86189	1.02983	1.13644	1.03319	1.13822	0.869541	1.03881
	0	0.889596	0.712341	0.597982	0.632634	1.25852	0.803616	0.916609	0.791293	0.953359	1.11635	0.899887	0.826654	0.458198	0.475674	0.978453	1.18008	0.863651	0.932471	0.362869	0.857477	0.929127	0.731966	0.538859	0.929256	0.819795	0.521458	1.00434	0.699727	0.513362	0.721958	0.948668	0.619809	1.03641	0.544978	0.771178	0.804812	0.561722	0.768363	0.504481	0.852965	0.605361	0.771434	0.337186	0.765047	0.936577	1.05497	0.962029	0.936143
	2.2	0.708249	0.671562	0.606964	0.797331	0.947844	0.807017	0.686572	0.652479	0.734555	0.922104	0.935161	0.764939	0.57718	0.436077	0.959971	0.795417	0.835966	0.943063	0.388786	0.904214	0.850566	0.66097	0.819677	0.795398	1.06425	0.598765	0.730939	0.655206	0.515636	0.877098	1.04592	0.513204	1.02543	1.03961	0.697443	0.897313	0.453772	0.693638	0.55225	0.725181	0.542617	0.763285	0.261341	0.716632	0.888898	0.748864	0.804566	0.812337
	4.4	0.741627	0.659554	0.606495	0.416571	0.932854	0.743936	0.709971	0.702951	0.917927	0.992003	0.936262	0.768218	0.452161	0.299378	0.90697	0.84259	0.831277	0.884097	0.240766	0.923294	0.77102	0.509317	0.861628	0.846255	0.896317	0.541536	0.580448	0.621477	0.581284	0.874724	0.886478	0.393913	0.484881	0.605312	0.642715	0.754831	0.608138	0.68533	0.528911	0.810384	0.521103	0.760584	0.275977	0.743065	0.832238	0.795954	0.537567	0.592418
	6.6	0.820993	0.780318	0.377774	0.756953	0.771189	0.751923	0.70081	0.973388	0.765858	0.952798	0.883351	0.820763	0.752251	0.453052	0.653362	0.82561	0.936972	0.916859	0.382238	0.97107	0.673605	0.482913	0.95761	0.773843	1.09115	0.523567	0.738337	0.701469	0.550888	0.770212	0.957207	0.590203	0.677241	0.525527	0.523443	0.665028	0.4335	0.68335	0.539716	0.657967	0.786007	0.7445	0.268389	0.732718	0.812191	0.828929	0.58096	0.54383
	8.8	0.70423	0.74227	0.416593	0.585912	0.814289	0.782193	0.615751	0.839356	0.879904	0.904486	0.838571	0.746215	0.475744	0.484021	0.600442	0.969362	1.06138	0.724143	0.515953	0.765078	0.687954	0.781847	0.824964	0.760245	1.03974	0.501975	0.624629	0.751355	0.556459	1.23181	0.969196	0.587861	0.797015	0.668623	0.486089	0.51108	0.640955	0.673576	0.57436	0.707991	0.734975	0.748092	0.238318	0.742362	0.867252	0.777848	0.414966	0.575747
	11	0.758741	0.900422	0.530301	0.490111	0.708385	0.731641	0.566902	0.72316	0.672601	0.8472	0.71865	0.672594	0.561389	0.532827	0.423452	0.8322	0.82329	0.785065	0.511889	0.781622	0.62049	0.68668	0.739713	0.716824	1.25841	0.45651	0.663233	0.826702	0.64898	1.25851	0.965766	0.433882	0.634274	0.667426	0.661664	0.741998	0.420908	0.667498	0.5153	0.710962	0.537666	0.781689	0.251864	0.747867	0.990581	0.818955	0.508309	0.59063
	13.2	0.766682	0.827219	0.319039	0.848861	0.807836	0.834734	0.614015	0.534715	0.745093	0.840821	0.793667	0.965738	0.621857	0.495261	0.742697	0.857733	0.832262	0.805716	0.426446	0.711463	0.643191	0.653866	0.562741	0.720203	0.888106	0.514208	0.716883	0.884131	0.573537	0.985948	0.929908	0.421738	0.50803	0.656397	0.729189	0.735181	0.612156	0.698951	0.435868	0.849851	0.50027	0.786017	0.243833	0.839764	0.920435	1.04759	0.619185	0.645137
	15.4	0.666126	0.892974	0.537221	0.895451	0.809803	0.790543	0.551037		0.576274	0.702449	0.730257	0.676274	0.435074	0.526689	0.674503	0.860797	0.965776	0.864638	0.450784	0.654538	0.636168	0.611425	0.237994	0.801266	1.08111	0.529301	0.70408	0.83896	0.586		0.84553	0.416543	0.832755	0.664657	0.651808	0.54048	0.634991	0.711623	0.556924	0.862321	0.522989		0.191054	0.837645	0.875645	0.875703		0.496847
	17.6	0.669719	0.877275	0.32549	0.64338	0.8317	0.737197	0.685852		0.588118	0.972404	0.664441	0.753049	0.680845	0.482515	0.723774	0.806973	0.858772	0.719962	0.426377	0.72654	0.650268	0.619404	0.305956	0.615034	1.1882	0.502682	0.671108	0.886467	0.639455		0.930407	0.52096	0.689373	0.706116	0.469532	0.923726	0.638868	0.697226	0.616894	0.83859	0.436378		0.218242	0.928214	0.964255	0.758536		0.473833
	19.8	0.68525	0.877126	0.445671	0.566402	0.722946	0.777161	0.62968		0.711722	0.730893	0.680252	0.816228	0.885522	0.546007	0.777612	0.892062	0.896384	0.842865	0.408812	0.756992	0.655792	0.71677	0.205467	0.600886	0.671397	0.482059	0.597525	0.85743	0.572715		0.854437	0.423115	0.844982	0.578594	0.560538	0.661096	0.511324	0.74694	0.612998	0.819727	0.625283		0.270414	0.894313	1.02483	0.720127		0.391475
	22	0.598967	0.817306	0.488951	0.804084	0.681869	0.813072	0.599057		0.805522	0.811343	0.618138	0.780322	0.863496	0.659535	0.764666	0.834738	0.72995	1.06003	0.43263	0.717318	0.658895	0.68836	0.287338	0.94919	1.10096	0.551724	0.562237	0.792037	0.57822		0.841034	0.371537	1.11731	0.709231	0.597064		0.496475	0.770434	0.575627	0.849005	0.735371		0.264096	0.758414	1.07326	0.705588		0.468333
	24.2	0.740574	0.83215	0.334277	0.892104	0.883205	0.731691	0.616307		0.471027	0.752598	0.526359	1.03427	0.736102	0.713509	0.861833	0.715052	0.766878		0.457415	0.710876	0.618227	0.624512	0.291041	0.565065	0.990084	0.501397	0.657526	0.731101	0.564695		0.791117	0.251183	0.886457	0.650918	0.339401		0.627542	0.742687	0.604052	0.789388	0.930095		0.228404	0.800033	1.03435	0.871047		0.385626
	26.4	0.698854	0.71116	0.510813	0.754471	0.816111	0.739401	0.715359		0.506301	0.887033	0.571901		0.643034	0.744024	0.989518	0.887157	0.832355		0.463918	0.779219	0.676242	0.581332	0.225757	0.647168	1.23584	0.544099	0.643714	0.88492	0.660196		0.951439	0.179312	0.766472	0.71916	0.44986		0.619317	0.725018	0.871744	0.684491	0.548409		0.226748	0.806416	1.14518	0.981039		0.436819
	28.6	0.685237	0.818168	0.602638	0.794423	0.84625	0.713454	0.620417		0.51935	0.787015	0.610555		0.493474	0.629734	0.814786	0.900981	0.725704		0.450755	0.78039	0.603439	0.629843	0.344819	0.661575	0.937998	0.449149	0.666137	0.791675	0.664939		0.893421	0.39085	0.840371	0.786455	0.406484		0.731269	0.689968	0.94147	0.706217	0.346666		0.242607	0.746789	1.13309	0.74908		0.577169
	30.8	0.672492	0.87323	0.332308	0.982706	0.753332	0.658456	0.624462		0.571221	0.67447	0.437326		0.681919	0.609387	0.830979	0.842412	0.666894		0.414189	0.749394	0.619085	0.684232		0.611568	1.31295	0.424115	0.43902	0.759554	0.566632		0.873523	0.374516	1.18101	0.708932	0.448115		0.640669	0.692858	0.545537	0.764681	0.58615		0.225854	0.719136	1.07991	0.886253		0.396449
	33	0.629666	0.824657	0.22959	0.820348	0.632557	0.623293			0.705024	0.710686	0.502501			0.656234	0.783088	0.734283	0.757038		0.430464	0.75787	0.650493	0.590709		0.616912	1.03291	0.463079	0.526154	0.872108	0.617511		0.921913	0.444318	0.887535	0.632828	0.401248		0.599892	0.733002	0.493985	0.743465	0.52707		0.199343	0.745771	1.21013	0.984888		0.205273
	35.2	0.508458	0.783147	0.368469	0.478293	0.57378	0.645338			0.662981	0.930512	0.493522			0.69533	0.811205	0.741501	0.588344		0.495677	0.836672	0.662672	0.590318		0.651569	1.13953	0.470269	0.756473	0.884186	0.663761		0.920152		0.952089	0.503676	0.378247		0.665354	0.712344	0.490034	0.652502	0.585427		0.209148	0.870386	1.16594	0.914184		0.249996
	37.4	0.526526		0.241907		0.73918	0.684964			0.650423	1.08393	0.463667			0.591354	0.907865	0.796466	0.669226		0.392811	0.617569	0.62289	0.598993		0.654387	1.07378		0.562497	0.87853	0.538272		0.872734		0.802055	0.614636	0.521373		0.694049	0.740993	0.530857	0.991957	0.498355		0.187562	0.820479	1.12786	0.804677		0.37346
	39.6	0.607736		0.293095		0.823353	0.723577			1.06553	0.69713	0.413186			0.537189	0.984669	0.749437	0.590778		0.321578	0.734934	0.585656	0.48165		0.548622	0.985316		0.526626	0.832036	0.517329		0.961651		1.02243	0.564369	0.427171		0.651146	0.745164	0.537751	0.822621	0.438354		0.207327	0.786846	1.0863	0.83489		0.532069
	41.8	0.561427		0.420298		0.846732	0.764556			1.42259	0.526406	0.400973			0.533957	1.10392	0.791086	0.370601		0.307641	0.692055	0.597619	0.661059		0.596536	0.726931		0.471506	0.81763	0.454434		1.00014		1.08248	0.511374	0.679898		0.63648	0.720735	0.649611	0.865733	0.638645		0.222764	0.718895	1.16096	0.816802		0.402192
	44	0.682937		0.327117		0.948297	0.732698			0.672326	0.621172	0.441783			0.58199	1.19456	0.817041			0.362976	0.802145	0.555868	0.603011		0.603775	0.763755		0.505774	0.822273			0.898211		0.936681	0.448932	0.337549		0.596886	0.700554	0.494844	0.858206	0.566732		0.259516	0.747331	1.15493	0.854158		0.519554
	46.2	0.783893		0.250358		0.812322	0.661175			1.0226	0.729865	0.431585			0.516555	1.03972	0.87788			0.475005	0.715991	0.595042			0.576055	0.917524		0.529916	0.828107			0.995052		1.05355	0.661431	0.589448		0.666173	0.693786	0.580035	0.944959	0.4093		0.229785	0.743617	1.20526	0.732665		0.670469
	48.4	0.542855		0.319515		0.867486	0.725602			0.507635	0.58633	0.405058			0.595563	0.845756	0.77898			0.364741	0.701796	0.576112				1.08327		0.502248	0.872651			0.994651		1.02066	0.502838	0.443566		0.647837	0.729812	0.437419	0.924017	0.422127		0.271115	0.761039	1.19397	0.733364		0.418838
	50.6	0.630106		0.426105		0.869311	0.667928			0.589082	0.792851	0.378213			0.513623	0.812138	0.750957			0.367726	0.748191	0.561815				0.974281		0.473832	0.857935			0.991793		1.1062	0.492702	0.42933		0.653947	0.720959	0.383055	0.650565	0.576159		0.190172	0.776935	1.18035	0.698184		0.311595
	52.8	0.621773		0.390345		0.976141	0.589327			0.658916	0.649933	0.424084			0.589388	0.798487	0.811952			0.494141	0.702876	0.585293				0.800977		0.46331	0.836658			1.05203		1.01327	0.382764	0.526572		0.680735	0.692163	0.497466	0.688035	0.526648		0.213926	0.722413	1.23253	0.76337		0.316759
	55	0.575971		0.268158		0.762656	0.627343			0.688932	0.851963	0.369542			0.534442	0.877837	0.806537			0.411458	0.770724	0.622516				0.963884		0.337685	0.849657			0.994053		0.908481	0.58143	0.511496		0.691727	0.666354	0.670571	0.773493	0.456747		0.179176	0.767149	1.17493	0.65817		0.495434
	57.2	0.637971		0.360303		0.877592	0.659442			0.737955	0.807276	0.373159			0.843574	0.82497	0.782127			0.482072	0.746525	0.53708				0.966962		0.341485	0.739922			1.07007		1.03641	0.367509	0.552995		0.652367	0.702748	0.426629	0.754747	0.429415		0.200473	0.764543	1.18642	0.76435		0.497754
	59.4	0.505609		0.269478		1.04726	0.722321			0.72584	0.936756	0.410991			0.379919	0.776133	0.73713			0.310617	0.704364	0.545907				0.749486		0.486409	0.720027			0.95274		0.934312	0.415377	0.64337		0.712124	0.682196	0.468183	0.662236	0.366308		0.167322	0.739494	1.21856	0.69677		0.418236
	61.6	0.566155		0.309068		0.874641	0.650678			0.612291	0.7159	0.299679			0.386714	0.809034	0.722725			0.425108	0.60876	0.580575				0.958223		0.474298	0.790891			0.919755		1.01943	0.420044	0.662718		0.553809	0.650599	0.771169	0.668485	0.406169		0.157308	0.715906	1.23056	0.81865		0.510235
	63.8	0.535235		0.356765		0.865964	0.648206			0.633083	0.798857	0.398261			0.418569	0.846371	0.736589			0.307341	0.709354	0.574306				0.828436		0.443386	0.657333			0.937386			0.408628	0.617211		0.537611	0.657287	0.547254	0.68419	0.560851		0.183944	0.759681	1.20313	0.75237
	66	0.517057		0.330588			0.589336			0.653702	0.755608				0.412355	0.9245	0.787223			0.343591	0.692648	0.563269				0.814407		0.483203	0.745579			0.993098			0.388644	0.710512		0.629322	0.674	0.763536	0.66927	0.634097		0.250874	0.757551	1.12756	0.873692
	68.2	0.497276		0.479924			0.58453				0.904904				0.39346	0.751412	0.715338			0.314205	0.595897	0.59936				0.702427		0.353346	0.750985			0.897237			0.382793	0.796774		0.632114	0.718776	0.573966	0.766861	0.661643		0.182284	0.766655	1.27198	0.618599
	70.4	0.389854		0.520244			0.601487				0.730286				0.647382		0.721716			0.377136	0.598785	0.58189						0.578977	0.724968			0.987707			0.681872	0.622644		0.540717	0.703773	0.641945	0.762314	0.573237		0.138887	0.728117	1.14364	0.814442
	72.6	0.439279		0.460613			0.569531				0.847045				0.462371		0.780474			0.280869	0.567199	0.603176						0.448569	0.775719			0.989239			0.522166	0.745831		1.05959	0.69456	0.525017		0.383825		0.1668	0.678833	1.05399	0.781851
	74.8	0.441825		0.607318			0.588662				0.763248				0.446027		0.754336			0.354509	0.512525	0.520042						0.37294	0.744365			0.984215				0.555181			0.696051	0.659057		0.641015		0.174887		1.36791	0.730293
	77	0.0275284		0.447189			0.620558				0.778102				0.463771		0.754777			0.329648	0.499357	0.584714							0.77555			0.9465				0.586864			0.683851	0.553315		0.836243		0.137437		1.18414	0.794752
	79.2	0.0295337		0.409375			0.663936				0.770248				0.45371		0.765297			0.352432	0.536254	0.567993							0.499725			0.953712				0.53385			0.685758	0.54181		0.501641		0.162203		1.2219	0.815195
	81.4			0.408262			0.668674				0.830866				0.436147		0.71768			0.375913	0.543396	0.555183							0.697447			0.995199							0.680013	0.437435		0.507775		0.154566		1.18099	0.702285
	83.6			0.357634							0.776447				0.458189		0.678685			0.402038	0.633512	0.568227							0.702358			0.966092							0.664568	0.636853		0.733256		0.161909		1.23958	0.787395
	85.8			0.415974							0.833906				0.416918		0.736196			0.298443	0.577084	0.673151							0.678074			0.968755							0.680183	0.480806		0.616275		0.153691		1.14705	0.824264
	88			0.524125							0.708798				0.486554		0.650891			0.286297	0.48998	0.710303							0.771278			0.977883							0.660507	0.599596		0.555488		0.179417		1.21246	0.774507
	90.2										0.760639				0.472054		0.603229			0.337371	0.495803	0.712125							0.73476			1.00322							0.672376	0.428423		0.523867		0.153044			0.660342
	92.4										0.697132				0.440774		0.67699			0.402223	0.546377	0.735144							0.759625			0.979653							0.639081	0.564671		0.532826		0.15286			0.760432
	94.6										0.738482				0.589014		0.574384			0.313991	0.515258	0.635419							0.697429			0.989435							0.691193	0.529673		0.457895		0.194027
	96.8										0.657911				0.407149		0.740762			0.425126	0.501419	0.589466							0.720129			0.982443							0.646086	0.482733		0.698344		0.172471
	99										0.645037				0.34828		0.66041			0.432586	0.546772								0.80586			0.936787							0.680548	0.530101		0.490019		0.135161
	101.2										0.691047				0.42341		0.616694			0.342891	0.538314								0.683547			0.890991							0.673208	0.435374		0.551813		0.180038
	103.4										0.783987				0.492898		0.7263			0.318522	0.551648								0.837853			0.892397							0.667343	0.471864		0.413746		0.133234
	105.6										0.665997				0.443355		0.693156			0.413776	0.5172								0.991653			0.868647							0.711599	0.455595		0.500851		0.146101
	107.8										0.628377				0.573084		0.623412			0.244204	0.499992								0.608283			0.887019							0.683694	0.504805		0.453037		0.167036
	110										0.562003				0.477817		0.586906			0.301843	0.456521								0.752776			0.901813							0.655787	0.489366		0.366827		0.151077
	112.2										0.63649				0.496658		0.537843			0.302454	0.489704								0.667632			0.851923							0.652232	0.545085		0.363841		0.183755
	114.4										0.663303				0.379006		0.515819			0.278812	0.421584								0.683774			0.841149							0.546489	0.650468		0.496752		0.137584
	116.6										0.545204				0.532089		0.536082			0.558036	0.450382								0.631254			0.908387							0.590616	0.575804		0.502603		0.141146
	118.8										0.64642				0.438706		0.489002			0.406328	0.582637								0.72413			0.906434							0.577724	0.631376		0.430424		0.14807
	121										0.654449				0.378841		0.473033			0.209024	0.449054								0.68895			0.894668							0.608441	0.503017		0.552813		0.0949111
	123.2										0.585786				0.459674		0.533453			0.258316	0.504462								0.71596			0.869833							0.669918	0.513533		0.541523		0.153367
	125.4										0.641463				0.587218		0.441417			0.324341	0.530841								0.715116			0.831784							0.608725	0.583614		0.673153		0.112714
	127.6										0.609677				0.464601		0.45819			0.30254	0.550226								0.737668			0.841842							0.586952			0.542087		0.162884
	129.8										0.552186				0.496319		0.475173			0.293565	0.58019								0.725164			0.810583							0.599893			0.433707		0.155256
	132										0.615581				0.488686		0.469063			0.244438	0.466326								0.601111			0.879779							0.555216			0.340195		0.135257
		50 nM siRNA-LNP Fast releasing vesicles
		Vesicles→
	Time (s)	1	2	3	4	5	6	7	8	9	10	11	12	13	14	15	16	17	18	19	20	21	22	23	24	25	26	27	28	29	30	31	32	33	34	35	36	37	38	39	40	41	42	43	44	45	46	47	48
	-66							1.06029	0.889346	1.17717		1.18784			0.976313	0.786595	1.11428		0.888137					1.17221	0.961757			0.865074		0.880891				1.15201			0.973131								1.14214	1.14665
	-63.8							0.972092	0.964107	1.39381		1.38545			0.888183	0.740895	1.12267		0.885227		0.8567		0.941535	1.11046	0.993746	1.00821		0.869618		0.998806	0.836008		1.01648	1.03744			1.18658								1.04358	1.22719
	-61.6			0.995464				0.97056	1.14694	1.01848		1.37322		0.84162	1.02595	1.77965	0.965211		0.927046		0.978331		0.698251	1.1891	1.0491	0.982328		0.825071		1.01952	0.938576		0.868561	1.14852			1.11559							0.76308	1.17821	1.15064
	-59.4			1.18499				0.926072	0.820567	1.04887		1.16734		1.09997	0.995233	1.01806	1.07845		0.960774	1.08181	0.94771		0.77671	1.22567	1.04157	1.01458		1.01133		0.999224	0.909521		0.684203	1.01097			1.03975							0.74111	1.15652	1.10533		0.824149
	-57.2			1.25683				0.925466	0.931167	1.00743		1.07235		1.12122	0.995989	0.887022	1.05536		0.872599	1.02411	1.17201		0.738532	1.21879	1.00589	1.00592		0.855827		0.987142	0.820473		1.06385	1.05907			0.901068							0.705346	1.07404	1.0943		0.854582
	-55			1.0164				0.941521	1.02936	1.03725		1.02747		0.969349	1.01038	2.12055	1.02889		0.800055	1.01277	1.18289		0.775187	1.25897	0.988046	0.972144		0.911864	1.14027	0.921777	0.820308		1.31726	1.18166			0.926908							0.728296	1.22625	1.09505		0.799848
	-52.8			0.980018				1.03279	0.83691	1.02123		0.906813		0.954	0.973532	1.2503	0.986693		0.825894	1.01767	1.02717		1.11176	1.23381	1.01717	0.982419	1.17254	0.987869	1.09034	1.08114	0.779454		2.39838	1.02787			1.15053			0.85222				0.829524	1.95411	1.06911		0.946596
	-50.6			1.17088				1.01924	1.01333	1.16429		1.04577		1.0613	1.11141	0.974542	0.972657		0.67099	0.913119	1.03849		1.00997	1.12916	1.10839	0.96285	1.30801	1.02802	1.04357	1.08923	0.906342		1.85105	0.996093			0.959088		1.03838	0.8517				0.772177	1.08622	1.10209		0.900941	1.1308
	-48.4			1.27757				1.00118	1.14488	0.890009		1.067		1.0661	1.1383	0.88464	0.890111		0.712259	0.965035	0.990213		1.17653	1.09407	1.07491	0.867204	1.31368	1.15138	1.14038	1.08603	1.22036	0.963517	1.27756	0.822461			1.04507		0.929257	0.863442				0.751306	1.07135	0.912315		1.02139	1.14676
	-46.2			1.33436				0.871973	1.10346	1.12266		1.14371		0.932224	1.09549	0.916177	0.982308		0.672878	0.958924	1.00461		1.15068	1.19292	1.05518	1.0098	1.23201	0.964689	1.05711	0.86433	0.900393	1.01439	0.702841	1.00635			0.98084		0.875805	1.41412				0.763592	1.02333	0.871311		1.07224	1.05358
	-44			1.37639				0.881588	1.1692	1.17554		1.13602		1.1128	1.0285	0.917129	1.11543		0.720683	0.968463	1.17108		1.26877	1.13704	1.03066	1.03564	1.133	0.987153	1.05546	0.931017	0.99539	1.1521	0.819341	0.973898			0.971592		1.11141	0.860567				0.722485	1.11934	0.845926		1.06994	0.984816
	-41.8		0.873593	0.963797				0.876074	1.17045	1.18123		1.07087		1.23801	1.01159	0.818925	1.14728		0.751276	1.10323	1.04281		1.00081	1.17333	0.988725	0.926572	1.09569	0.891035	1.08864	1.01818	1.04778	0.955234	0.725189	0.941564			0.981203		1.06968	1.09662				0.738755	1.15843	0.800314	0.782182	1.08599	1.11851
	-39.6		1.04411	0.99055				0.925675	1.16617	0.995149	0.838669	1.07139		0.953827	0.994299	0.939087	0.990339		0.669405	0.98573	1.10961		1.08209	1.0995	1.0131	1.00548	1.07561	0.931301	1.13654	1.06488	1.18982	1.00912	0.681499	0.974297			0.939872		1.07908	0.91203				0.762728	1.24068	0.922987	0.946879	1.22322	1.04815
	-37.4		1.10693	1.04597		0.90809		0.899287	1.08113	0.821183	0.963856	0.953083		1.04758	0.961031	0.933758	1.12077		0.802541	1.0712	1.21383		1.02702	0.983284	1.00343	0.948676	0.918231	1.04444	1.09308	0.83783	0.986563	0.935788	0.761177	0.903698			0.953748		0.956256	1.02178				0.857721	0.737318	0.985016	0.968713	1.03912	0.994261
	-35.2		0.890797	0.881915		0.95711		0.994809	0.988095	0.805746	1.06082	0.936816		1.10532	1.0155	0.880512	0.869339		0.78799	1.02111	0.897413		1.20152	0.897059	1.03367	0.961385	0.964516	0.996658	1.04279	1.02912	1.04137	0.93661	0.762081	0.826796			0.934483		0.918801	0.934766				0.798817	0.766273	0.932379	0.940486	1.27683	0.962708
	-33		0.952388	1.06452		0.863962		0.973274	1.13182	0.972581	1.08365	1.16093		1.10078	0.975613	0.913211	0.958059	1.10149	0.753782	1.0512	0.905418		0.975576	0.914525	1.03103	1.06048	1.18846	1.0061	0.912961	0.98027	0.965828	0.88067	0.71709	0.859245	0.990822		0.922373		0.990556	0.979018	0.845766			0.911969	0.75311	0.786699	0.839905	1.1781	1.0266
	-30.8		0.914947	0.826968		1.10551		0.946617	1.12452	1.01389	0.995026	1.02177		1.12692	1.00015	0.930063	1.08571	1.24452	0.782755	1.07374	0.986091		0.996963	0.992315	0.959624	1.04637	0.749585	1.01069	0.961266	0.954405	0.966704	0.954384	0.966597	0.785972	1.01677		0.946054		0.991796	0.942237	0.813697			1.00216	0.830211	1.01834	0.900208	1.06872	0.969631
	-28.6		0.987605	1.01684		0.871895		0.999874	1.00722	0.916897	0.978051	1.15549		0.936777	0.87622	0.939242	1.00144	1.00962	0.742408	1.08713	0.782441		0.996726	0.863557	1.04082	1.08774	1.28535	0.834525	0.935979	1.05113	0.908968	0.994909	0.618811	0.790589	1.08704		0.990424	0.860156	0.944558	1.03748	0.65225		1.25037	1.09811	0.740546	0.994658	0.929608	1.11333	0.963881
	-26.4		1.0314	0.943064		0.993602		1.0187	1.1578	0.887167	1.1306	0.969379		1.06773	0.985198	0.954654	1.0063	0.939893	0.798904	0.926255	0.719101		0.997379	0.973887	1.12724	1.06834	0.918827	0.903961	0.880806	1.08713	0.985048	0.889132	0.803066	0.889347	0.979453		1.05237	0.873225	0.863462	1.04607	0.755579		0.977476	1.12044	0.746756	0.890153	0.962468	0.918654	1.05963
	-24.2		0.986776	1.09577		0.949301		1.16993	0.977407	0.873358	1.13176	1.09316		1.00192	1.00248	1.01046	0.843287	0.910483	0.836494	1.02077	0.745099		0.938996	1.02606	1.06195	0.994035	0.903839	1.01632	0.886664	1.0094	1.02687	0.948716	0.957635	1.089	1.04683		1.00814	0.949531	0.962757	0.950253	0.953886		1.01753	1.14016	0.64961	0.851661	0.919397	0.879715	0.963368
	-22		0.929315	0.936112		0.924258		1.01351	0.841473	0.735554	1.12823	0.902722		1.01414	0.989374	0.953835	0.906781	0.928025	0.854111	0.946885	0.842829	0.995617	0.96415	0.91664	0.838746	1.03601	0.921494	0.952861	0.876423	0.942027	0.917702	0.95044	1.39069	0.989641	0.995275		1.02539	0.858915	0.954319	1.01045	0.967035		0.735013	1.16456	1.02	1.0898	0.986943	0.909731	0.97941
	-19.8		1.07795	0.801454	0.874207	1.09872		1.00324	1.1311	0.91719	1.14339	0.835235		0.980626	1.07606	0.954943	0.958756	1.15308	0.758462	0.966588	0.916099	0.992343	0.967494	0.918027	0.789533	1.0133	0.901402	1.01734	0.902288	0.931147	1.01496	1.52802	1.06721	0.972689	0.96921		1.01938	0.945616	0.935234	0.881738	0.959279		0.919868	1.27071	1.01927	1.14387	0.858872	0.91858	1.02717
	-17.6		0.99204	0.950073	1.09663	1.02245		1.12965	1.03071	0.956085	1.07759	0.788639		1.03435	0.989678	1.0081	1.05397	1.12791	0.671428	0.937867	1.02319	0.940249	1.16832	0.793029	0.841211	1.0178	0.96367	0.968502	0.995917	1.02325	0.980978	1.3173	0.607026	1.05749	0.975197		0.945921	1.04885	0.937297	0.919199	1.00207		0.965564	1.13188	1.00262	1.06596	0.974165	1.05173	1.05986
	-15.4		0.842346	0.901966	1.21339	0.995695		1.06125	0.927282	0.919943	0.931122	0.795304		0.926905	1.03737	0.9694	0.991684	1.07335	0.6907	0.899582	1.13705	1.03107	0.858913	0.836075	0.831735	1.1672	1.11623	1.11563	0.969011	0.969422	1.5771	0.893731	0.921748	1.07878	1.0119	0.95848	0.990732	1.07866	1.10112	1.08222	1.10704	1.01798	0.900715	1.13867	0.955332	1.03747	1.10628	0.939719	0.95126
	-13.2	1.01648	1.1845	0.938662	0.970232	1.13609	1.03393	1.06109	0.808664	1.0566	1.00074	0.692147	0.9324	0.936112	1.08654	0.957098	0.98151	0.770532	0.603946	1.01517	1.32586	1.12515	0.935542	0.808355	0.994867	1.06301	0.978626	1.06664	0.940378	0.995437	1.35961	0.837557	0.902893	1.12899	1.06939	0.803082	1.03563	1.08815	1.12774	0.972744	1.11796	1.02026	0.989086	1.27003	1.0728	0.99088	1.16213	0.904895	0.874137
	-11	0.8504	0.882165	0.856307	0.988917	0.927689	0.963038	1.07966	0.923084	1.05157	0.765367	0.737814	0.875652	0.948622	0.929237	0.959573	1.05468	1.01845	0.596465	0.925147	1.11228	0.978973	1.08595	0.860773	0.905906	1.04139	0.831329	1.2277	0.943749	0.994835	0.922448	0.953506	0.823558	1.1071	1.04824	1.1842	1.07146	0.990292	1.04311	1.46827	1.01275	1.00934	0.887977	1.30071	1.06844	0.991112	1.08701	0.977289	0.946597
	-8.8	0.935091	0.846166	0.937676	1.1999	1.01007	1.03432	1.04961	0.940831	1.01933	0.825898	0.868853	1.05193	0.856508	0.97992	0.985715	0.935311	1.29101	0.728048	0.989809	1.04092	1.04711	0.920753	0.794146	0.989129	0.8903	0.76567	1.07853	0.945616	1.10929	0.864471	1.03525	0.803453	1.3875	1.05208	0.992537	1.01162	0.977456	0.98901	0.969557	1.21513	1.02894	0.819379	1.34783	1.05486	1.00876	1.12023	0.940542	0.876482
	-6.6	1.00414	0.91053	0.809602	1.00161	1.32961	1.144	1.06376	0.865221	0.972535	0.937532	0.760193	1.13158	0.761359	0.904426	0.898283	1.0189	0.726442	0.625248	0.955046	1.05723	0.791366	0.911126	0.676026	0.849507	0.943346	0.686523	1.07698	0.94187	1.10242	0.984115	1.03124	0.948715	1.20033	1.01773	1.00494	0.992449	1.10393	1.08349	0.88432	1.24436	0.925074	0.903569	1.40016	0.986295	0.851901	1.31983	0.916326	0.979781
	-4.4	0.979127	1.12182	0.748633	0.720344	0.879818	1.01165	1.06935	0.918855	0.961693	1.04068	0.783932	1.00661	0.902436	0.959244	0.824661	0.860268	0.858242	0.686549	1.00191	0.907982	1.18687	1.16687	0.751607	0.839703	0.882413	0.763296	1.15628	1.03513	1.05685	1.06848	0.973389	1.20584	0.796113	0.847126	1.01951	0.981694	1.14324	1.00313	1.07657	1.18855	1.03386	1.34428	1.3818	0.596699	1.00916	1.14242	1.11235	0.954666
	-2.2	1.21476	1.42462	0.6972	0.934769	1.02613	0.81306	1.06187	0.758893	0.885534	0.967025	0.889298	1.00183	0.9015	0.986781	0.892926	0.903562	0.846947	0.598303	1.07972	0.865529	0.911249	1.15585	0.7596	0.884719	1.00504	0.812402	1.24661	0.983746	0.983883	1.06435	0.845003	1.3362	0.804512	0.892932	1.03726	0.946891	1.08198	1.09377	0.972625	1.16464	0.964541	1.28918	1.38587	0.52569	1.00896	1.05228	1.05547	0.92795
	0	0.666154	0.79673	0.849373	0.786079	0.701047	0.959278	1.0052	0.692603	0.757865	1.0048	0.761087	1.00662	0.735506	0.855999	0.769775	0.634525	0.682979	0.546572	0.676609	0.817702	0.740467	1.12713	0.65168	0.581108	0.769318	0.807329	0.8334	0.949171	0.995364	1.00464	0.872069	0.396925	0.734783	0.834712	0.793906	0.715607	0.969023	0.920407	0.762313	0.858095	0.853798	1.28974	0.987993	0.652875	0.850445	1.00921	0.883886	0.840195
	2.2	0.793349	0.519857	0.865533	0.73885	0.846488	0.926033	1.10733	0.681326	0.784935	0.959213	0.817318	0.742112	0.661831	0.734373	0.722923	0.606159	0.406895	0.516206	0.732421	0.735704	0.591487	0.752333	0.577954	0.633437	0.73604	0.805182	0.553792	0.828656	0.971581	0.872129	0.761915	0.338731	0.779902	0.825297	0.721366	0.782621	0.879396	0.792342	0.701945	0.960519	0.796225	0.741712	0.933546	0.588109	0.823563	0.93178	0.890457	0.899973
	4.4	0.708759	0.490254	0.923889	0.633255	0.856503	0.927762	1.09826	0.606193	0.729338	0.81806	0.690905	0.681397	0.617597	0.724805	0.720387	0.642711	0.418233	0.511058	0.735401	0.522138	0.911819	0.762598	0.650106	0.664454	0.766863	0.72374	0.583491	0.88487	0.89856	0.900064	0.72263	0.387373	0.774487	0.76102	0.61526	0.717903	0.783101	0.952847	0.795504	0.933623	1.02672	0.470638	0.872864	0.578825	0.77203	0.851999	0.812555	0.818185
	6.6	0.690718	0.581719	0.984419	0.585688	0.766875	0.799375	1.03317	0.742994	0.806834	0.838854	0.878222	0.760222	0.514766	0.70712	0.618122	0.607909	0.571932	0.423849	0.652458	0.578624	0.747808	0.652786	0.663647	0.660105	0.749652	0.6866	0.528521	0.912222	0.907785	0.786373	0.725345	0.86833	0.6136	0.83967	0.54832	0.68792	0.805044	0.915666	0.806952	0.895698	1.00837	0.519228	0.82808	0.619088	0.727728	0.968637	0.76462	0.93465
	8.8	0.643304	0.652833	0.647871	0.602207	0.920281	0.792363	1.05732	0.647292	0.798231	0.773789	0.910764	0.679707	0.605296	0.76957	0.637939	0.640027	0.484116	0.390135	0.738275	0.706577	0.518059	0.975926	0.603477	0.655858	0.719333	0.693264	0.466494	0.90123	1.00885	0.745828	0.717638	0.847558	0.529136	0.76915	0.596728	0.709454	0.776915	0.936396	0.747681	0.808965	0.826001	0.629201	0.863319	0.591515	0.805713	0.921363	0.7209	0.87936
	11	0.562498	0.755051	0.621327	0.540343	0.935083	0.874045	0.928918	1.18306	0.935674	0.773197	0.826742	0.587857	0.701331	0.697629	0.701205	0.320672	0.385129	0.463251	0.757483	0.866935	0.495899	0.587185	0.50853	0.653627	0.68019	0.687173	0.453776	0.891557	0.973114	0.74863	0.63755	0.63628	0.515024	0.757133	0.535875	0.772049	0.708331	0.962977	0.745902	0.848196	1.23775	0.255746	0.958641	0.587682	0.820351	0.870533	0.814506	0.890196
	13.2	0.580006	0.803937	0.757117	0.441911	0.814339	0.851242	0.945096	0.818831	0.843276	0.931856	0.746548	0.621471	0.604976	0.680615	0.609278	0.254194	0.374169	0.461769	0.638355	0.720184	0.519198	0.714816	0.620752	0.533251	0.758314	0.78422	0.427923	0.914071	0.85003	0.740675	0.55765	0.964217	0.512995	0.819604	0.570298	0.640933	0.752651	0.838732	0.781051	0.849148	0.868073		0.971578	0.508859	0.743198	1.03213	0.73802	0.929401
	15.4	0.599477	0.752782	0.630928	0.677106	0.796449	0.848483	0.85428	0.780365	0.686573		0.641613	0.562225	0.523464	0.768822	0.652781		0.343472	0.382437	0.772616	0.660417	0.610121	0.611571	0.613684	0.584085	0.64092	0.710562	0.442665	0.864629	0.909869	0.658016	0.642186	0.826814	0.71874	0.770073	0.488475	0.573954	0.705868	0.76744	0.852845	0.945701	0.790261		1.0865	0.544352	0.738577	0.827663	0.68951	0.848906
	17.6	0.646219	0.726828	0.609278	0.619289	0.878088	0.838211	0.900979	0.827441	0.653766		0.575494	0.610549	0.489842	0.697644	0.689833		0.372202	0.32701	0.689089	0.688495	0.399951	0.661113	0.573697	0.595259	0.633799	0.752436	0.40149	0.859698	0.924701	0.575551	0.631892		0.633502	0.780728	0.511747	0.618711	0.730286	0.925982	0.878424	0.907927	0.761049		1.021	0.571564	0.709968	0.859054	0.720069	0.794932
	19.8	0.768542	0.885688	0.681965	0.492661	0.84027	0.854314	0.958771	0.59721	0.652666		0.555564	0.660425	0.599988	0.81859	0.64569		0.38199	0.369381	0.827672	0.72658	0.846173	0.667208	0.557611	0.576335	0.603844	0.715325	0.407318	0.856545	0.866908	0.662801	0.662137		0.736269	0.826417	0.509373	0.610588	0.621378	0.950734	1.05348	0.943211	0.772955		1.11547	0.549964	0.705393	0.756166	0.754482	0.681914
	22	0.721203	0.90596	0.630254	0.711202	0.964521	0.746783	0.89407	0.714214	0.755077		0.624587	0.63908	0.776077	0.751506	0.5979		0.309792	0.315416	0.687118	0.715158	0.525235	0.693515	0.654256	0.579788	0.619183	0.660091	0.462668	0.7811	0.848101	0.652177	0.670331		0.71297	0.752374	0.60921	0.653543	0.530485	0.806188	0.911311	0.940708	0.741693		1.19099	0.578677	0.700765	0.851043	0.702367	0.718197
	24.2	0.755843	0.921034	0.501021	0.752505	0.677029	0.756653	0.911253	0.778903	0.783543		0.693033	0.649763	0.707917	0.730082	0.599022		0.309719		0.775795	0.844651	0.527708	0.66957	0.64886	0.56335	0.705378		0.431938	0.81172	0.915365	0.683392	0.632034		0.595958	0.8084	0.452214	0.608807	0.560625		0.9072	0.978581	0.706159		1.17064	0.597703	0.727648	0.836676	0.751907	0.747703
	26.4	0.745769	0.812117	0.69725	0.648955	0.821125	0.741979	0.983592	0.65206	0.608087		0.668684	0.761012	0.615687	0.660184	0.594441		0.207245		0.793219	0.88879	0.399385	0.584402	0.631987	0.589661	0.715836		0.438427	0.831052	0.864041	0.691849	0.612504			0.738577	0.461542	0.562097	0.666881		0.71972	1.04312	0.665091		1.25509	0.590936	0.73453	0.75587	0.726712	0.744661
	28.6	0.488252	0.924272	0.641245	0.852516	0.727162	0.786417	0.905739	0.572213	0.679711		0.65294	0.56887	0.657197	0.751729	0.665955				0.83581	0.996528	0.467169	0.689326	0.623001	0.594143	0.657648		0.453928	0.870607	0.857227	0.652324	0.552008			0.826342	0.592206	0.506819	0.720914		0.886796	1.03977	0.729464		1.23976	0.678772	0.675616	0.851551	0.733555	0.751314
	30.8	0.623053	0.986282	0.716363	0.666871	0.631439	0.57954	0.817162	0.753438	0.576736		0.581132	0.556396	0.710534	0.740579	0.602608				0.907065	1.06075	0.507672	0.568213	0.605137	0.604722	0.717047		0.41536	0.877543	0.871943	0.632167	0.489047			0.678448	0.58308	0.597932	0.546981		1.01365	1.08145	0.694256		1.25073	0.712952	0.755857	0.764542	0.732638	0.820771
	33	0.59012	0.803361	0.652362	0.793019	0.701318	0.723788	0.841884	0.630206	0.689633		0.568987	0.666609	0.704189	0.717528	0.591979				0.928769	2.36511	0.542386	0.701507	0.621112	0.535918	0.707292		0.403868	0.737287	0.774176	0.569728	0.550495			0.806965	0.480223	0.589704	0.715028		1.02903	0.957847	0.678364		1.35685	0.607114	0.789862	0.723708	0.687771	0.817987
	35.2	0.673697	0.957693	0.590136	0.565752	0.874158	0.714848	0.852086	0.411116	0.706319		0.454375	0.697818	0.71113	0.848684	0.583577				0.997284	0.704255	0.356142	0.671229	0.595052	0.636344	0.690132		0.416304	0.818832	0.854046	0.504746	0.467068			0.869431	0.525671	0.552711	0.646523		0.911691		0.645676		1.41904	0.513117	0.707058	0.822031	0.595712	0.810198
	37.4	0.765365	0.817752	0.618963	0.737906	0.690813	0.693268	0.866624	0.620499	0.622808		0.700752	0.720003	0.813595	0.766526	0.632501				1.01021	0.807249	0.474323	0.69333	0.609985	0.686819	0.739281		0.416293	0.817407	0.78986	0.568167	0.505172			0.842042	0.431003	0.521564	0.677162		0.815788		0.64033		1.39526	0.55007	0.719537	0.819656	0.516713	0.772493
	39.6	0.666469	0.883656	0.643529	0.49327	0.764947	0.655109	0.885776	0.549227	0.668753		0.614943	0.651659	0.647414	0.708097	0.693476				0.861716	0.580672	0.254225	0.821635	0.644411	0.625054	0.581024		0.498019	0.815866	0.799459	0.482061	0.430258			0.862947	0.420104	0.523961	0.637636		0.799544		0.615712		1.31837	0.476903	0.719697	1.03143	0.528461	0.679559
	41.8	0.573187	0.780672	0.614064	0.487564	0.890669	0.678846	0.913807	0.630113	0.644903		0.53419	0.718518	0.553577	0.826755	0.644142				0.908607	0.544596	0.38534	0.868802	0.670029	0.663371	0.547598		0.563555	0.812965	0.790595	0.521389	0.538591			0.873059	0.434017	0.51391	0.670839		0.644128		0.666267		1.44977	0.530837	0.725959	1.02706	0.529918	0.749372
	44	0.610708	0.737621	0.687938	0.561863	0.832822	0.695026	0.942815	0.642663	0.6361		0.489879	0.686901	0.565586	0.734754	0.681914				0.950076	0.530913	0.244031	0.915144	0.556299	0.519746	0.579087		0.568913	0.851552	0.731607	0.44407	0.547532			0.830227		0.531965	0.688891		0.669169		0.655999		1.37096	0.502399	0.747866	1.0867	0.460335	0.825119
	46.2	0.574653	0.805573	0.651509		0.889734	0.712207	0.976889	0.647292	0.690555		0.528616	0.660576	0.521232	0.786846	0.619815				0.969012	0.489492	0.162735		0.567098	0.547186	0.576294		0.623137	0.834476	0.857206	0.55588	0.493071			0.844923		0.528935	0.652394		0.579954		0.636919		1.49481	0.540099	0.739986	1.05036	0.529979	0.675221
	48.4	0.45099	0.784711	0.515057		0.952343	0.709599	0.985935	0.663303	0.583821		0.50053	0.379733	0.550915	0.777985	0.588597				0.92959	0.491231	0.252685			0.549201	0.561258		0.62646	0.828041	0.755814	0.565109	0.519228			0.973711		0.568745	0.660025		0.62923		0.650891		1.6634	0.427796	0.621857	1.10999	0.608592	0.787475
	50.6		0.876168	0.519194		0.765408	0.705614	0.912401	0.765299	0.67898		0.527641	0.445778	0.397819	0.788533	0.61969				0.913996	0.832382	0.204157			0.537737	0.532222		0.528989	0.864551	0.833925	0.5089	0.529821			0.964332		0.48644	0.555798		0.669772		0.674219		1.61247	0.472149	0.757144	1.12312	0.461116	0.775065
	52.8		0.846517	0.549971		0.774033	0.693522	0.927921	0.644636	0.526234		0.422271	0.478035	0.481206	0.769267	0.632428				1.01413	0.791612	0.233957			0.540869	0.595586		0.533043	0.8947	0.94768	0.535896	0.445198			0.929904		0.569818	0.540092		0.653392		0.673247		1.56854	0.48236	0.732323	1.22972	0.520589	0.705459
	55		0.755329	0.685457		0.544183	0.637762	0.862188	0.813273	0.538879		0.474745	0.470542	0.443509	0.825973	0.603706				0.836359	0.731785	0.209715			0.573352	0.504453		0.55989	0.83681	0.856817	0.546829	0.523611			0.958498		0.552433	0.607137		0.675671		0.705192		1.64504	0.503554	0.706643	1.15183	0.603619	0.708094
	57.2		0.853951	0.614059		0.698483	0.631284	0.793624	0.64001	0.54042		0.601012	0.38446	0.54419	0.837068	0.6503				0.822698	0.727113	0.291781			0.543418	0.525483		0.538003	0.857517	0.71884	0.45949	0.375275			0.984002		0.512924	0.636439		0.830185		0.688442		1.58927	0.385035	0.751864	1.10273	0.613688	0.806948
	59.4		0.799452	0.639482			0.561551		0.667737	0.522059		0.586333	0.460559	0.604512	0.755629	0.646353				1.43415	0.709677	0.197833				0.592652		0.500646	0.795784	0.726302	0.540419	0.377856			0.920567		0.528424	0.573658		0.809753		0.64402		1.61574	0.575083	0.746953	1.00327	0.606424	0.715651
	61.6		0.823409	0.525124			0.665386		0.755227	0.539144		0.653677	0.545042	0.521956	0.902129	0.612643				1.6918	0.863895	0.193908				0.520298		0.502298	0.859409	0.674761	0.387322	0.477443			0.93768		0.479004	0.489027		0.844195		0.674904		1.19723		0.85122	1.11429	0.589913	0.714521
	63.8		0.763232	0.57038			0.541051		0.746846	0.474359		0.741341	0.546064	0.495512	0.86446	0.616184				0.827139	0.906767	0.135567				0.491592		0.57428	0.866468	0.972275	0.389985	0.553453			0.919331		0.464896	0.581062		0.753324		0.682258		1.33387		0.918364	1.09256	0.616306	0.687226
	66		0.975496	0.571798			0.521831		0.618517	0.525993		0.676194	0.59331	0.589654	0.763345	0.627607				0.823112	0.455243	0.332976				0.518166		0.569796	0.872701	0.897996	0.492769	0.499567			0.986379		0.515468	0.596696		0.806837		0.676361		1.39027		0.889708	1.15997	0.635706	0.734033
	68.2		0.872638	0.620212			0.641097		0.6332	0.531973		0.632255	0.575279	0.527241	0.859276	0.582028				0.82596	0.66084	0.486339				0.511052		0.635651	0.930887	1.43346	0.57122	1.35646			0.953444		0.484283	0.555597		0.83254		0.632928		1.46295		0.887215	1.28213	0.579727	0.730163
	70.4		0.808331	0.484635			0.508005		0.548299	0.61588		0.650524	0.582762	0.533528	0.898913	0.617943				0.960656	1.01121	0.389071				0.538206		0.661398	0.863302	0.880698	0.515603	0.419833			0.997407		0.466577	0.596449		0.761149		0.595531		1.32786		0.875228	1.13807	0.573819	0.674531
	72.6		0.850108	0.435			0.545973		0.650551	0.460656		0.520698	0.630836	0.5751	0.838527	0.650943				0.897973	0.716122	0.260714				0.508811		0.672097	0.898942	0.809066	0.896208	0.502096			0.909996		0.447036	0.580679		0.66772		0.600923		1.27786		0.844222		0.5977	0.667175
	74.8		0.730822	0.552895			0.575053		0.55541	0.465873		0.627756	0.501903	0.497179	0.823785	0.644032				0.887886	0.440244	0.251559				0.489873		0.637872	0.861514	0.672375	0.43331	0.503997			0.938348		0.482396	0.587974		0.721311		0.591727		1.34918		0.826458		0.443708	0.652873
	77		0.859995	0.301483			0.555606		0.643457	0.577024		0.58223		0.522591	0.804274	0.57663				0.873071	0.522115	0.288954				0.541728		0.604578	0.886251	0.646082	0.518214	0.557424			0.883189		0.466924	0.559235		0.619971		0.560726		1.29693		0.831084		0.493495	0.658894
	79.2		0.816319	0.485626			0.557628		0.568068	0.538981		0.777567		0.465261	0.685841	0.664569				0.922572	0.577932	0.43761				0.523731		0.578795	0.878972	0.685845	0.520176	0.54997			0.829763		0.4668	0.583507		0.582886		0.581858		1.45875		0.823627		0.488957	0.582706
	81.4		0.859443	0.453137			0.603644		0.592393	0.616623		0.561727		0.564794	0.712475					0.849578	0.518698	0.32584				0.485892		0.634198	0.845314	0.727367	0.575318	0.475918			0.816307		0.488291	0.593504		0.651446		0.547528		1.4205		0.923517		0.500323	0.572656
	83.6		0.891323	0.518226			0.566711		0.508822	0.791206		0.674331		0.458647	0.689772					0.929223	0.574063	0.357039				0.572229		0.551748	0.779578	0.648539	0.567625	0.505646			0.826372		0.459906	0.505456		0.578701		0.540215		1.44931		0.942272		0.60565	0.666757
	85.8		0.735706	0.434091			0.616927		0.580953	0.550629		0.497364		0.532507						0.928097	0.496721	0.432108				0.477784		0.499426	0.786647	0.65903	0.49139	0.55115			0.758907		0.466306	0.497555		0.646901		0.53127		1.36879		0.957215		0.477718	0.544805
	88		0.80136	0.483857			0.535541		0.550792	0.549308		0.495452		0.394046						0.901929	0.649437	0.669835				0.47643		0.500722	0.748017	0.681652	0.522073	0.502786			0.831473		0.480366	0.729365		0.535486		0.516139		1.22369		0.956555		0.585264	0.608441
	90.2		1.05561	0.682413			0.425122		0.532849	0.568095		0.395841		0.418123						0.904191	0.79691	0.494738				0.533337		0.344688	0.793012	0.961947	0.569038	0.546128			0.868797		0.481609	0.586653		0.802956		0.518346		1.24808		0.887879		0.496223	0.535757
	92.4		1.12225	0.586268			0.52221		0.60894	0.583067		0.512406		0.407734						0.866078	1.03453	0.246				0.534249		0.30376	0.725109	0.88926	0.51914	0.52956			0.807369		0.443585	0.57894				0.464979		1.20694		0.777533		0.563042	0.590592
	94.6		0.953031	0.494764			0.504934		0.452907	0.452309		0.470907		0.345726						0.84549	0.524002	0.415922				0.498983		0.448696	0.723052	1.08718	0.563898	0.532433			0.817117		0.47968	0.600629				0.470147		1.31319		0.812735		0.556523	0.522826
	96.8		0.904849	0.763049			0.481996		0.468105	1.93612		0.449423		0.324685						0.856002	0.534234	0.367348				0.442198		0.286167	0.757644	0.600974	0.546885				0.851945		0.478967	0.503853				0.471607		1.25241		0.822734		0.501816	0.567106
	99		1.07308	0.620747			0.492491		0.498618	2.28587		0.558504		0.361145						0.893585	0.433978					0.455331		0.414934	0.747858	0.588858	0.549831				0.895705		0.467135	0.497416				0.447595		1.23806		0.871238		0.522524	0.478594
	101.2		0.749463	0.538766			0.535611		0.349667	0.461471		0.354405		0.416689						0.897919	0.594557					0.50417		0.488671	0.737399	0.517947	0.561619				0.830344		0.458443	0.448546				0.378759		1.33798		0.772026		0.472476	0.366484
	103.4		0.89815	0.489524			0.580314		0.523722	2.14159		0.348987		0.327637						0.820167	0.58494					0.459103		0.426073	0.7026	0.546684					0.846235		0.416416	0.483023				0.4027		1.18371		0.845603		0.544044	0.384364
	105.6		0.997311	0.50832			0.48876		0.498686	0.621712		0.411275		0.426366						0.822579	0.605089					0.489391		0.351171	0.697508	0.606425					0.793272		0.40106	0.425942				0.419573		1.26376		0.852398		0.559639	0.521443
	107.8		0.96167	0.574415			0.527964		0.554581	0.882232		0.458425		0.489693						0.781274	0.507243					0.433551		0.456901	0.707208	0.574254					0.823817		0.334507	0.430952				0.404742		1.17559		0.864492		0.722299	0.492372
	110		0.847687	0.565537			0.472449		0.503761	1.30283		0.366843		0.53878						0.772401	0.566102					0.422546		0.508671	0.69307	0.677077					0.857914		0.354221	0.402103				0.393152		1.3098		0.827851		0.543101	0.548781
	112.2			0.707574			0.494249		0.559286	0.41893		0.407412		0.513075						0.803063	0.586331					0.411207		0.492701	0.69263	0.584317					0.738509		0.413519	0.431627				0.443266		1.14799		0.810075		0.61971	0.51723
	114.4			0.510771			0.516393		0.488449	0.512899		1.02109		0.45964						0.794655	0.553834					0.489677		0.441917	0.685455	0.527994					0.777707		0.463694	0.421269				0.414947		1.16525		0.802263		0.550448	0.499283
	116.6			0.734055			0.571349		0.413979	1.34799		0.966528		0.476474						0.766856	0.509884					0.442618		0.59966	0.651059	0.587002					0.77466		0.433339	0.411734				0.403566		1.20576		0.831004		0.568654	0.481098
	118.8			0.4897			0.562884		0.475661	0.502667		1.49777								0.863732	0.46472					0.445884		0.56291	0.68196	0.571119					0.778492		0.427021	0.428943				0.411958		1.17469		0.906179		0.528268	0.45775
	121			0.675296			0.511717		0.561174	1.44588		4,65295250612773*								0.781165	0.921537					0.518335		0.503138	0.661336	0.520169					0.768631		0.472167	0.373413				0.409665		1.23791		0.725057		0.556457	0.560448
	123.2			0.692296			0.584788		0.467161	0.558372		3,07995242682168*								0.778604	0.631034					0.444947		0.542094	0.631932	0.547304					0.747998		0.457514	0.378397				0.372993		1.24724		0.752109		0.592092	0.562543
	125.4			0.496214					0.510265	0.427645		1.11244								0.815284	0.61971					0.410388		0.500931	0.640473	0.483513					0.723179			0.36327				0.382574		1.27078		0.858958		0.659614	0.636829
	127.6			0.381153					0.464102	0.397321		1.03282								0.750341	0.422035					0.465922			0.632484	0.417866					0.702127			0.410833				0.417547		1.2675		0.78308		0.54768	0.540392
	129.8			0.414207					0.580875	0.347968		4.45148								0.717868	0.41235					0.439394			0.703225	0.579895					0.680163			0.358143				0.420838		1.15926		0.895356		0.621227	0.526392
	132			0.534887					0.443123	0.348447		3.66662								0.819729	0.386214					0.415829			0.940955	0.433417					0.699438			0.367768				0.450757		1.23811		0.861162		0.563595	0.523706
		0.75 µg/mL mRNA-LNP Fast releasing vesicles																																0.75 µg/mL mRNA-LNP Other vesicles
		Vesicles→																																Vesicles→
	Time (s)	1	2	3	4	5	6	7	8	9	10	11	12	13	14	15	16	17	18	19	20	21	22	23	24	25	26	27	28	29	30		Time (s)	1	2	3	4	5	6	7	8	9	10	11	12	13	14	15	16
	-66	1.17533	0.628443		0.41179	1.05541	1.24634	1.38055		0.857228	0.511039	0.656685		0.835288		0.670258			0.91475						1.18512			1.00973	1.04258	0.850101	0.833295		-66				0.658302		1.19538			1.36115	1.44077	0.925823		0.701032
	-63.8	1.12585	0.549774		0.857729	0.825779	0.920138	1.39855		0.87477	0.519252	0.812795		1.18624		0.812208			1.13984						0.776236			1.09186	1.07064	1.04627	0.732467		-63.8	1.09765			0.592706		0.968817			1.11984	1.12149	0.989585		1.15311	0.854086
	-61.6	0.958272	0.588663		0.685312	0.951378	1.03406	1.0122		1.11649	0.54596	0.881822	0.801568	1.04234		0.687032			1.0413						1.36535			1.0867	0.905254	0.809092	0.73564		-61.6	1.18508			0.749538		0.806254			0.994258	1.11123	1.10819		1.48992	0.870687
	-59.4	0.879014	1.14466		0.792055	1.00089	1.11353	1.01875		1.05068	0.642119	1.19112	0.742508	1.11953		0.800955			1.08787						1.1254			1.14508	0.954206	0.675303	0.847583		-59.4	1.06461			0.755298		1.45092			1.3243	1.03789	1.20283		1.05086	0.917169
	-57.2	1.07927	0.682623	0.84819	0.88268	0.784834	1.19324	1.28278		1.01522	0.663887	1.1046	0.622602	0.842251		1.0009			0.798404						0.975142			0.995187	0.958958	0.81326	1.03897		-57.2	1.19755			1.14423		0.848358			1.25753	0.92703	1.1836		0.88851	0.909383
	-55	0.951972	0.780242	0.819436	1.04253	1.01654	1.12917	1.07366		1.07002	1.04352	0.943426	0.745759	1.21791		1.02248			0.859328				0.611576		0.916904			1.08407	0.927039	0.80736	1.00517		-55	1.33213			1.1972		0.692732			1.14395	0.763639	0.89373		0.573288	1.02287
	-52.8	0.714459	1.03023	0.587888	0.679741	1.45346	0.967035	1.14622		1.01962	1.12644	1.01756	0.837616	0.919063		1.0962			0.781435				0.618212		1.10118			1.07951	1.26454	0.660826	0.864868		-52.8	0.996205			1.09464		0.834689			1.20322	0.855905	0.956644		1.36623	0.743758
	-50.6	0.781751	0.98825	0.878055	0.820977	0.691966	0.955113	0.734649		0.989364	1.04544	1.09291	0.742877	1.00232		1.23821			0.971663				0.580966		0.999578			0.929597	0.822318	1.04417	1.00977		-50.6	1.14873			1.63131		0.943382			1.02077	0.913937	0.999555		1.39382	0.89484
	-48.4	0.833449	1.15442	1.04015	0.843653	1.1557	1.04417	0.941638		0.885931	0.90548	1.44738	0.86745	1.04059		1.22086	0.559487		1.01166				1.09269		1.20534			0.881265	0.832293	1.3386	0.990271		-48.4	1.2767		0.300101	1.41424	0.775469	0.866633			1.3426	0.845275	0.922949		0.590634	0.80765
	-46.2	0.75916	1.42928	0.764755	1.31897	0.823469	0.992414	1.05865		1.03092	1.47895	1.11372	0.613591	1.0208		1.15024	0.635549		0.837578				0.748002		0.864023			0.823293	0.996797	1.2959	1.1658		-46.2	1.01198		0.664075	2.21341	0.744739	0.669399			1.06201	0.998679	1.03077		1.10879	0.982367
	-44	0.89732	1.15046	0.663928	0.943555	0.865833	0.928618	0.926131		0.91529	1.6464	1.09551	0.438441	1.12355		1.05171	1.9664		0.973284				0.939608		0.943563			1.07768	1.04006	0.753446	1.02372		-44	1.19423		0.685242	1.49476	0.642812	0.64404			1.15763	1.05858	1.18836	1.17612	1.47885	0.81489		1.11031
	-41.8	0.933033	1.09942	1.02054	0.818366	0.942855	0.986131	0.960884		0.881439	1.42708	1.1459	0.836195	0.785783	1.29001	1.12632	0.542139		1.10543				1.08246		0.69434			0.968869	1.07537	0.87772	1.09803		-41.8	1.04731		0.944916	1.23291	0.76666	0.694384			1.09612	1.31335	0.658092	0.775193	1.47824	0.908091	0.770682	1.08314
	-39.6	1.08542	1.5992	1.13196	0.977036	1.19191	0.601803	0.876229		0.75816	1.51989	1.10156	0.770379	0.745134	1.27553	0.918604	1.08641		1.11162		0.886572		1.34662		1.102		0.595546	1.03428	0.996295	0.81926	1.24349		-39.6	1.37439		1.00831	0.924112	0.765012	1.03727			1.16071	1.01433	0.960292	1.09917	0.98026	0.888161	0.801589	1.36635
	-37.4	1.16187	0.995406	1.04696	0.68216	1.00321	0.972406	0.812976		0.954647	1.26539	1.0981	0.652461	0.875549	0.976295	0.962697	0.801248		1.08235		1.06277		1.13499		1.22264		0.669863	1.11644	1.12363	1.33502	1.03805		-37.4	1.25659		0.868601	0.867108	0.825509	0.882304		0.646168	1.27863	1.01447	1.10909	0.857245	0.84	0.683421	0.687791	1.1449
	-35.2	1.07448	1.52061	1.19125	0.932133	0.986173	0.753381	0.837216		0.906811	1.35903	1.19987	0.92376	0.850215	1.04311	0.997161	1.18788		0.951778		1.30488		0.987208		1.21415		0.947687	1.09925	1.04554	1.08772	1.15209		-35.2	0.745482		1.07319	1.01231	0.620497	2.83413		0.684392	1.35191	1.4926	0.861064	1.48311	0.630124	0.758341	1.0322	1.13138
	-33	1.04742	1.47757	0.869077	1.26941	0.952181	0.929329	0.902044	0.987764	0.968305	1.39509	1.44745	0.826371	0.862438	0.795334	1.02888	0.49561	0.8071	1.18866		1.27348		1.0574		1.08353	0.76555	1.25396	0.959233	1.0483	0.645647	1.07019		-33	0.673201		0.776505	0.858235	0.725058	0.848979		0.911733	1.30683	1.01291	0.865596	1.06596	0.460955	0.932358	0.825276	0.87383
	-30.8	1.06766	1.58907	1.25358	1.39235	1.00732	0.854949	0.942528	1.15689	0.976784	1.35932	1.18731	1.40673	0.987812	1.1776	1.15786	1.00425	1.01134	1.00509		1.68961		1.01124		0.879517	0.89096	1.17872	1.0652	1.03634	1.06711	1.25209		-30.8	0.712004	0.761212	1.07826	1.07238	0.686845	0.922147	0.748095	0.870625	1.36329	1.09101	0.673984	1.43571	1.16469	1.03018	0.894004	0.938443
	-28.6	1.22645	1.44376	1.14896	1.23273	0.901885	0.808235	0.92669	1.06231	1.06998	1.29059	0.961155	1.4725	1.0661	1.25792	0.996795	0.865943	0.965186	1.01775	0.953041	1.0495	0.747112	1.04172	0.941973	0.870814	0.989721	0.876895	1.0175	1.11336	1.03525	1.32996		-28.6	0.853769	1.27306	1.21351	1.02515	1.54533	0.745567	0.74049	0.812551	0.9445	0.999924	1.00578	0.774799	0.992382	1.08347	0.983143	0.848906
	-26.4	1.19996	1.42979	1.14012	1.63247	1.11565	0.878628	1.06769	0.950493	1.16021	1.53907	1.04129	1.78269	0.937236	1.18501	1.1862	1.08543	1.0734	1.30302	1.00715	0.678918	0.826924	1.49399	1.08191	0.82898	1.09467	1.22461	1.17458	1.12802	1.39311	1.27983		-26.4	0.56027	1.31781	1.35025	0.969026	1.4007	0.932092	0.672389	1.32953	0.682722	0.934522	1.02148	0.833903	1.21095	1.08708	1.26071	1.02364
	-24.2	0.990802	1.00576	1.43697	1.41335	0.998327	0.802616	0.912052	0.942552	0.943445	1.52306	1.01955	1.62895	1.09437	0.631787	1.03575	1.2324	1.3601	1.05262	1.12711	0.613316	1.28145	1.25609	1.00249	1.05245	1.26844	0.856692	1.35745	0.936979	1.37321	1.26975		-24.2	0.802848	1.0577	1.49542	0.968089	1.49088	0.766445	0.708941	1.22892	0.758002	1.09752	0.773988	0.683313	1.13807	1.07586	1.269	0.701367
	-22	1.00632	1.06556	0.930664	1.49738	1.0632	1.03871	1.06951	0.946982	1.17671	1.269	1.38671	1.71676	0.989243	0.711854	0.992784	1.20439	0.985737	1.11649	1.0032	0.798462	1.05417	0.897046	0.943255	0.905818	0.838654	1.05195	1.00599	1.21861	1.34139	1.21165		-22	0.827378	0.875633	1.12108	1.12115	1.42848	0.913884	1.45771	1.31734	0.777045	0.972677	1.85676	0.955544	0.927249	1.67864	1.20369	0.795545
	-19.8	0.932617	0.497227	1.22751	1.38022	1.11574	1.08499	1.02711	0.953009	0.750169	1.42006	1.34627	1.5708	1.02608	0.655541	0.8459	1.33288	0.79713	1.03265	0.909502	0.642483	1.09034	1.10019	1.03037	0.687921	1.15201	1.34407	1.21755	0.89826	1.25536	1.27939		-19.8	0.641896	0.714585	1.42056	0.904788	1.58202	0.954706	1.67237	1.19874	0.856533	0.973933	1.042	0.859922	1.05571	2.05671	1.27191	0.982182
	-17.6	1.07317	0.510604	1.5672	0.742818	0.532388	0.87571	0.864623	0.90889	0.536383	1.21514	1.52336	0.803931	0.764821	0.705389	0.783042	0.710281	0.66451	0.851024	0.927394	0.731645	0.765251	0.987865	0.948637	0.832064	0.535944	1.43908	1.1726	0.775852	0.836937	1.26878		-17.6	0.469994	0.820867	0.872878	0.749721	1.35044	0.680301	0.587407	0.981613	0.759521	1.10831	0.850323	0.644901	1.24987	1.9017	1.13627	0.668349
	-15.4	0.885283	0.601574	1.2918	0.76553	0.663961	0.876458	0.699968	0.935608	0.53732	1.14509	1.25334	0.25579	0.795092	0.555899	0.657738	0.733285	1.07659	0.812759	0.760867	0.980527	0.574328	0.907652	0.930929	0.492965	0.719399	1.07083	1.33069	0.650929	0.841751	1.26527		-15.4	0.880813	0.573323	0.906874	0.890259	1.42002	0.651912	0.810139	1.3571	0.746542	0.919328	0.719293	0.678884	1.01184	1.05501	1.0125	0.953446
	-13.2	0.941312	0.544969	1.18103	0.644957	0.428379	0.828989	0.630433	1.06255	0.484972	1.13063	0.9814	0.188098	0.685529	0.65807	0.99091	0.705998	0.463502	1.0732	0.863455	0.718997	0.61614	0.783857	0.733837	0.485272	0.718754	0.992579	1.03926	0.849626	1.05824	1.10782		-13.2	0.849878	0.627367	2.10704	1.13549	1.2772	0.913384	0.751152	1.25191	0.849458	1.31153	0.581945	1.02207	0.736457	1.44837	1.03833	0.849694
	-11	0.903054	0.502326	0.729933	0.688647	0.581568	0.923396	0.649668	0.888019	0.660667	1.18288	1.07004	0.195674	0.636088	0.642201	0.889649	0.728908	0.410745	0.806912	0.856323	0.750264	0.624842	0.970043	0.684148	0.764701	1.014	1.04429	0.968564	1.08083	0.68276	1.04506		-11	1.51841	1.0384	2.48704	1.2313	1.55015	0.84375	0.69066	1.17283	0.752511	1.15481	0.842846	0.865308	0.551898	1.43622	0.938729	1.11406
	-8.8	1.13791	0.523043	0.696777	0.704414	0.505937	0.614167	0.645997	0.886117	0.446222	1.33592	0.765828	0.221702	0.720806	0.579435	0.813443	0.82042	0.367389	0.846071	0.816668	0.464313	0.514057	0.936262	1.07595	1.04616	0.839076	1.02667	1.01997	0.842331	0.789906	1.02714		-8.8	0.718073	1.1425	0.921703	1.20121	1.46282	1.01194	0.596105	1.9203	1.04852	0.921565	0.901575	0.827175	0.783683	1.21398	1.13031	1.27422
	-6.6	1.04377	0.662134	0.774434	0.872456	0.552551	0.573705	0.585187	0.815323	0.641045	1.23481	0.651512	0.164348	0.68035	0.502854	0.8947	0.895499	0.42195	0.665203	1.0315	0.483759	0.601904	0.836283	0.784517	0.899501	0.696133	0.320692	0.842974	1.14276	1.04912	1.01893		-6.6	0.524659	1.84141	0.741894	1.05189	1.75035	0.753001	0.723419	2.13951	0.631851	0.796932	1.05889	0.839388	0.846023	0.937922	0.997499	0.96605
	-4.4	0.867563	0.713217	0.756367	1.06025	0.605324	0.627651	0.667566	0.801356	0.716025	1.20314	0.539865	0.200321	0.47546	0.515523	1.16398	0.527921	0.672357	0.866451	0.725891	0.466997	0.71246	0.773191	0.76981	0.904129	0.7965	0.453893	0.99521	1.33713	0.810921	1.07595		-4.4	0.925793	2.66695	0.896605	1.00528	1.5061	0.882935	0.851461	1.62929	0.972283	0.911076	1.08306	0.782497	0.888861	1.1891	1.11029	0.932119
	-2.2	0.635984	0.507689	0.951799	0.956313	0.662551	0.767986	0.624313	0.812882	0.618122	1.31541	0.654046	0.599792	0.56842	0.696885	0.763064	0.699919	0.898448	0.792659	0.838559	0.418464	0.662397	0.741955	0.909281	0.752554	1.21052	0.374995	0.770501	0.79543	0.731792	1.0855		-2.2	1.30297	2.85219	1.0621	1.23083	1.17818	0.572854	0.725238	1.40411	0.847819	0.786589	0.912306	1.03373	0.987916	1.13258	1.00714	1.13551
	0	0.811611	0.489823	0.595955	1.04382	0.796591	0.80034	0.75744	0.663445	0.49167	1.02405	0.630033	0.566372	0.676126	0.293368	0.837118	0.609281	0.95768	0.905189	0.895923	0.350894	0.909481	0.89957	1.05619	0.806326	0.591865	0.235349	0.855153	0.828322	0.832748	1.02964		0	1.13836	3.84518	1.13751	0.782263	1.00145	0.878386	0.839635	1.19932	0.768566	0.878463	1.01765	0.760234	0.859158	1.11727	1.41058	1.19388
	2.2	0.812681	0.561964	0.516807	1.15874	0.789949	0.589908		0.634016	0.565651	0.987729	0.756856	0.922552	0.568751	0.305461	0.778444	0.533811	0.918854	0.816769	0.810139	0.5763	0.758619	0.658762	1.01716	0.905842	0.557899	0.577679	0.945538	0.941102	0.686133	0.95815		2.2	0.465476	1.52741	1.12871	1.04892	1.65099	0.916753	1.00768	1.92122	0.69121	0.879299	0.807833	0.964801	0.978765	0.952356	1.14765	0.753475
	4.4	0.691241	0.461393	0.589919	1.10701	0.993676	0.59828		0.609295	0.773707	1.19103	0.675452	0.529157	0.594543	0.32625	0.724923	0.645812	1.02021	0.818214	0.809847	0.551045	0.510047	0.787402	0.796939	0.786153	0.51808	0.502509	0.974416	1.02714	0.740108	1.03216		4.4	1.36858	2.07242	0.932225	1.01331	1.11181	1.00748	0.830113	0.963633	0.615182	1.06285	0.964707	1.03644	0.584297	1.0605	1.04645	0.693132
	6.6	0.663146	0.442066	0.606148	1.01252	0.770446	0.74917		0.656664	0.378058	1.11486	0.693268	0.46987	0.652765	0.372417	0.70692	0.484208	0.630437	0.778126	0.590315	0.567966	0.491251	0.741707	1.07955	0.673016	0.506416	0.468642	0.886665	0.835741	0.794508	0.943417		6.6	1.05005	0.521644	0.870299	0.879894	1.31271	0.689285	1.12066	1.51438	0.885517	1.12952	0.752718	0.967496	0.98876	1.18279	1.28472	0.960458
	8.8	0.725841	0.514837	0.82138	1.11811	0.785173	0.700351		0.643463	0.319367	1.04821	0.613133	0.243095	0.670974	0.137639	0.864328	0.399715	0.586323	0.899694	0.726785	0.50968	0.588341	0.677585	0.827773	1.09249	0.654292	0.463375	0.933321	0.899503	0.871382	0.938842		8.8	1.06661	0.361057	0.948243	1.26921	1.69317	0.733425	1.01475	0.809683	0.66031	0.881795	0.905194	0.679234	0.751342	1.26778	1.09604	0.496762
	11	0.625075	0.482402	0.452591	1.22982	0.603044	0.784522		0.618061	0.479496	0.947139	0.943493	0.430584	0.653961		0.999767	0.485096	0.531245	0.905599	0.729084	0.682474	0.488392	1.15705	0.816219	0.887535	0.560582	0.383825	1.12903	0.973416	0.892189	0.913504		11	1.41485	0.553231	0.562298	1.20906	1.22109	0.592906	0.765273	1.5807	0.729342	1.05863	1.20631	0.709441	0.825131	1.02574	1.23854	0.551659
	13.2	0.573394	0.43022	1.17763	0.948617	0.838231	0.663147		0.748921	0.708241	0.944592	0.767718	0.178135	0.774814		1.26191	0.467172	0.289196	0.874328	0.805552	0.685676	0.540154	0.626512	0.760709	0.602549	1.20333	0.426074	1.11956	0.960089	0.663023	0.900154		13.2	1.25413	0.488462	0.89194	1.91985	1.12039	0.599897	0.736016	1.51033	0.606791	0.847875	0.787311	0.618842	1.40793	1.02466	0.737562	0.673264
	15.4	0.610243	0.503216	0.967536	1.42474	0.779883	0.919695		0.74329	0.525025	0.981474	0.696358	0.265292	0.636754		1.58751	0.33957	0.558217	0.843928	0.6645	0.571071	0.669232	0.857015	0.719646	0.817666	1.13544	0.446619	1.00434	0.920195	1.13372	1.00692		15.4	1.35617	0.559801	2.54659	1.81162	0.971263	0.411722	0.917235	1.79905	0.766449	1.00954	1.11822	0.880974	0.839825	1.08288	1.01814	0.677913
	17.6	0.691708	0.485464	0.962702	1.53958	0.836141	0.662542		0.658045	0.567142	1.37933	0.702439	0.214803	0.758338		0.981295	0.516015	0.522988	0.93953	0.670506	0.58398	0.66978	0.778866	0.700692	0.587167	0.938449	0.568336	1.03412	1.02581	0.943264	0.975772		17.6	2.25046	0.596114	1.34946	1.59569	1.10674	0.314864	0.916357	2.93461	0.738214	0.755607	1.30131	0.529295	0.634529	0.889743	0.640035	0.995798
	19.8	0.790284	0.567988	0.528616	1.3188	0.761479	0.582251		0.70063	0.454482	1.37704	0.977563	0.138407	0.998866		1.07975	0.493613	1.31714	0.858089	0.722714	0.793678	0.772111	0.751873	0.5878	0.786264	0.915082	0.464753	1.0397	0.943297	1.10098	0.947705		19.8	3.0859	0.573148		1.55806	1.00014		1.02493	1.34519	0.93345	1.04883	1.01506	0.720276	0.939682	0.985906	0.61415	0.839694
	22	0.706408	0.558125	0.676551	1.29747	1.28335	0.855879		0.577583	0.417874	1.31713	0.959763	0.236583	0.980265		1.01802	0.501367	0.721684	0.830673	0.905903	0.897077	0.607016	0.882649	0.677437	0.724149	0.730343	0.458629	1.0888	0.86941	0.61517	0.83743		22	1.20374	0.667237		1.35561	1.17865		0.745197	1.74865	0.767665	1.0074	0.971472	0.693313	1.30886	0.854431	0.75408	1.01681
	24.2	0.531733	0.610417	0.684452	1.26278	0.982618	0.646421		0.485588	0.355647	1.3325	1.04814	0.265269	0.759934		0.91197	0.620156		0.873451	0.93431	0.556562	0.757331	0.760257	0.884694	0.553421	0.918426	0.50134	1.00259	1.09997	1.0265	0.895868		24.2	2.0906	0.40687		1.76018	2.46687		1.01689	1.93358	0.77354	0.982008	0.703577	0.740367	1.2831	0.935138	0.752703	0.957666
	26.4	0.555793	0.468513	0.824135	1.21889	0.952099	0.899996		0.570736	0.449579	1.22151	0.796042	0.210759	0.925778		0.855996	0.472684		0.862256	0.752193	0.701857	0.739297	0.853774	0.921923	0.622921	1.02388	0.355561	1.01618	0.966422	0.806391	1.02495		26.4	1.34158	0.435005		1.46368	2.36445		0.825458	3.65136	0.787811	0.99261	1.71891	0.951877	0.59167	1.02966	0.773166	1.05666
	28.6	0.699244	0.523108	0.675969	1.17218	1.05551	0.935991		0.561625	0.3144	1.18331	0.950316	0.222027	0.818104		1.04147	0.48118		0.992521	0.754518	0.592833	0.681295	1.0014	0.63468	0.737361	1.46753	0.355245	1.03752	0.69496	0.582368	0.914523		28.6	3.58379	0.437502		2.52137	2.12538		0.989059	4.36368	0.740362	0.982176	0.551929	0.720932	0.959116	1.04869		0.770926
	30.8	0.701062	0.395656	0.796518	1.11641	0.830836	0.926505		0.53556	0.262074	1.04896	0.759941	0.189135	0.7186		0.928417	0.435011		1.00917	0.760144	0.541721	1.2794	1.13372	1.07246	0.795202	1.3761	0.341436	0.957642	0.859462	0.522124	0.990971		30.8	2.15982	0.369624		1.38714	2.84219		0.769437	3.60062	0.654287	1.10093	1.15613	0.495629	1.19145	1.06309		0.969282
	33	0.517832	0.368715	0.4914	1.31744	0.71379	0.63871		0.471985	0.288845	1.25052	0.804956	0.171095	0.760991		1.02897	0.526537		1.0404	0.727496	0.505381	1.42692	0.781662	1.57556	0.525666	1.16748	0.356439	0.892224	0.879987	0.385524	0.912046		33	3.26136	0.515393		1.55822	2.48606		0.940423	3.07541	0.755251	0.908626	2.17879	0.466911	0.825756	1.12586		2.24305
	35.2	0.481346	0.418417	0.615616	1.20861	0.562711	0.706749		0.50243	0.340623	1.01967	0.764303	0.195231	0.750989		1.40984	0.433123		0.937842	0.815361	0.524542	1.46905	0.830446	1.53241	0.396361	1.42111	0.283448		0.946582	0.640968	0.874052		35.2	2.66768	0.426185		2.10687	1.79927		0.573692	3.35504	0.589036	0.995568	0.599343	0.661069	1.00426	0.890245		1.00194
	37.4		0.405799	0.589076	1.26496	1.02275	0.764937		0.635806	0.513577	1.14223	0.680232	0.126271	0.782831		1.30009	0.405977		1.01792	0.728957	0.488658	1.34845	0.898177	1.62503	0.654844	1.55603	0.367389		0.755362	0.74859	0.957776		37.4	3.28214	0.376644		0.724618	1.44418		0.815415	3.94591	0.604144		0.687646	0.461006	0.994771	0.850494		0.85503
	39.6		0.405951	0.483181	1.22798	1.25074	0.589677		0.651502	0.679252	1.19787	0.792994	0.0959809	0.73171		1.50138	0.37463		0.838576	0.894491	0.499574	1.73556	0.655419	0.770868	0.902755	1.67351	0.276086		0.683238	0.615742	1.19264		39.6	1.67313	0.397489		1.05354	2.52721		5.75411	3.28405	0.770433		0.799265	0.559826	0.785428	0.968499		0.913483
	41.8		0.605729	0.582149	1.16068	1.23218	0.634158		0.631655	1.19924	1.50391	0.764841	0.114957	1.00321		1.0885	0.381322		0.810234	0.857357	0.507063	1.30911	0.764667	0.752669	0.685452	0.640551	0.244358		0.60879	0.621884	0.922074		41.8	1.54146	0.288866		1.69618	1.79312		1.09348	2.85257	0.49116		0.944799	0.508879	0.731552	1.36486		1.10098
	44		0.517663	0.477496	1.14034	0.841092	0.662354		0.631781	0.508864	1.2804	0.634503	0.139555	0.634936		1.10026	0.42408		0.859172	0.732106	0.385844	1.59877	0.753808	0.712525	1.06742	0.442186	0.674883		0.946519	0.622938	0.914615		44	1.14349	0.338541		1.37347	2.6353		0.983973	3.5274	0.799416		0.921687	0.616646	1.2014	0.968442		0.958609
	46.2		0.354853	0.439693	1.36453	0.513872	0.818605		0.616988		1.47942	1.00565	0.182649	0.869866		1.02199	0.395518		0.83725	0.874816	0.304644	1.46135	0.728465	0.607133	0.776314	0.323043	0.58634		0.596043	0.593478	0.956871		46.2	2.18061	0.675127		1.44416	1.20234		0.874751	3.28984	0.573692		1.29215	0.973037	0.94812	0.970309		1.09128
	48.4		0.315893	0.392783	1.33115	0.691413	0.47696		0.573045		1.09388	0.772582	0.18337	0.754028			0.378938		0.844673	0.742488	0.556676	1.06807	0.57444		0.498676	0.228504	0.71753		0.997174	0.604186	0.886893		48.4	2.88894	0.281294		1.3201	2.0465		0.516441	1.54443	0.515026		1.33998	0.651463	1.35549	0.767602		0.992333
	50.6		0.466993	0.612889	1.13025	0.675211	0.61513		0.476516		0.920496	0.833385	0.11979	0.572099			0.435863		0.772613	0.761649	1.20262	0.560012	0.739057		1.21932	0.345153	0.321618		0.74786	0.461794	0.90592		50.6	1.52377	0.409043		1.26093	2.79996		0.494077	2.64918	0.434371		0.824821	0.604072	0.797604	1.05722		0.836305
	52.8		0.438469	0.304782	1.19373	0.8124	0.568076		0.619699		1.05158	0.784971		0.942322			0.527867		0.790031	0.901639		0.641471	0.966996		0.539543	0.347175	0.535192		0.609154	0.558925	0.943519		52.8	3.51422	0.50636		1.69313	2.1788		0.525004	2.24705	0.442087		0.568991	0.633441	0.752125	1.06412		0.746082
	55		0.430048	0.367984	1.12366	0.801528	0.564262		0.584581		2.33447						0.482322		0.762856	0.742287		0.586924	0.860472		3.14859	0.42263	0.842781		0.799583	0.421947	1.02321		55	2.46571	0.753958		0.633825	2.83245		0.575878	1.45263	0.529953		0.793909	0.691581	0.648569	1.18513		0.691099
	57.2		0.324759	0.175803	0.981963	0.690632	0.524389		0.537468		1.28649						0.424933		0.794934	0.887629		0.539825	0.781916		0.37235	0.486204	0.657477		0.914981	0.6897	0.978892		57.2	2.48238	0.922259		0.554318	3.21685		0.671523	1.45539	0.709589		0.654994	0.705435	1.0128	0.922553		0.859614
	59.4		0.392714		1.16658	0.766491	0.513829		0.544128		1.23344						0.445244		0.786348	0.855162		0.601996	0.813583		0.490006	0.553449	0.897695		0.987567	0.399876	1.01575		59.4	1.66382	1.08282		0.579138	1.15332		0.731309	2.02515	0.530243			1.01768	0.649141	1.12947		0.678469
	61.6		0.41214		0.961445	0.890267	0.731124		0.604586		1.2661						0.471243		0.82802	1.01855		0.594688	0.706441		0.435052	0.562245	0.467015		0.861275	0.694389	1.03915		61.6	1.83332	0.412991		0.660097	1.21317		0.640574	2.34734	0.482484			0.706001	1.30809	0.818873		0.493797
	63.8		0.369807		0.960985	0.926617	0.476075		0.475144		1.44137						0.475777		0.842776	0.95088		0.676958	0.678918			0.507071	0.471454		0.892767	0.56146	1.05352		63.8	1.31736	0.463967		0.605442	0.876418		0.554478	1.74324	0.557059			0.618355	1.45741	1.03244		0.765777
	66		0.401503		1.13425	1.10136	0.657572		0.508101		1.40713						0.42052		0.666367	0.969263		0.676934	0.446073			0.665821	0.425842		0.643424	0.584642	1.48801		66	0.702969	0.446234		0.618225	0.899374		0.789669	2.85192	0.533973			0.886604	1.0472	0.980274		0.687426
	68.2		0.410298		1.12803	0.860846	0.478038		0.40556		3.0164						0.438788		0.756704	0.846875		0.518985	0.719661			0.464577	0.509208		0.72556	0.66568	1.23381		68.2	0.862226	0.356843		1.2382	0.928217		0.875714	2.07874	0.446625			0.601291	0.717409	1.11947		0.727907
	70.4		0.368845		1.08027	0.639394	0.63517		0.379079		1.42779								0.824513	0.95204		0.610387	0.661579			0.549809	0.587901		0.943085	0.472486	2.12742		70.4	1.20022	0.358521		0.73833	0.910928		1.00571	2.18049	0.432157			0.773252	0.604385	1.05054		0.938934
	72.6		0.434047		1.188	1.80342	0.697464		0.460844		1.46792								0.702492	1.03507		0.588251	0.844312			0.562306	0.832997		0.851251	0.48224	1.33786		72.6	0.716568	0.354944		0.781593	0.945582		0.657388	1.94029	0.396377			0.709509	0.610563	0.946944		0.547986
	74.8		0.375889		1.1598	1.23335	0.836228		0.401243		1.44034								0.747137	1.2183		0.576503	0.682203			0.474091	0.469283		0.656812	0.712346	1.0882		74.8	0.747418	0.188651		0.749383	0.870485		0.787402	2.36381	0.434218			0.718484	0.807016	1.11322		0.619303
	77		0.396253		-0.00152249	0.948157	0.628858		0.480348		1.57875								0.700905	0.972457		0.580099	1.09945			0.470859	0.516074		0.865881	0.582894	0.891249		77	0.851621	0.149317		0.539193	0.834862		0.89183	2.91643	0.523741			0.536914	1.27825	0.750269		0.628908
	79.2		0.403818			0.90654	0.78297		0.484432		1.68254								0.903558	1.12516		0.573075	0.81252			0.439598	0.266306		0.897881	0.685383	1.13233		79.2	1.29964	0.332002		0.537543	0.851786		0.67907	2.17373	0.174609			0.721965	0.567237	1.05501		0.769523
	81.4																																81.4
	83.6																																83.6
	85.8																																85.8
	88																																88
	90.2																																90.2
	92.4																																92.4
	94.6																																94.6
	96.8																																96.8
	99																																99
	101.2																																101.2
	103.4																																103.4
	105.6																																105.6
	107.8																																107.8
	110																																110
	112.2																																112.2
	114.4																																114.4
	116.6																																116.6
	118.8																																118.8
	121																																121
	123.2																																123.2
	125.4																																125.4
	127.6																																127.6
	129.8																																129.8
	132																																132
[truncated: 251 more columns]

## Sheet: Fig. 2c
	Fig. 2c | Mean number of CHMP2A foci per cell quantified from live-cell microscopy images during incubation with RNA-LNPs. N = 3, 4 and 6 independent experiments for Cy5-mRNA-LNP, AF647-siRNA-LNP and untreated control cells, respectively.
	mRNA-LNP					siRNA-LNP						Control
	Time (h)	Replicate 1	Replicate 2	Replicate 3		Time (h)	Replicate 1	Replicate 2	Replicate 3	Replicate 4		Time (h)	Replicate 1	Replicate 2	Replicate 3	Replicate 4	Replicate 5	Replicate 6
	0	2.70833	3.10526			0	3.2381	6.61111	3.45455	2.4		0	2.73684	2	4.16667	2.5	3	2.26667
	1	4.79167	2.63158	2		1	5.47619	6.72222	3.95455	2.6		1	2.73684	2	3.08333	2.5	3.35714	2.6
	2	6.41667	3.36842	3.44444		2	8.04762	13.0556	5.27273	6.8		2	2.73684	1.64286	3.08333	3	3.5	2.26667
	3	5.95833	4.63158	3.44444		3	7.28571	14.4444		13		3	3.31579	1.57143	3.08333	3.41667	2.78571	2

## Sheet: Fig. 2d
	Fig. 2d | Fraction CHMP2A foci colocalizing with RNA, quantified from live-cell microscopy images of cells incubated with RNA-LNPs. N = 3 or 4 independent experiments for Cy5-mRNA-LNP or AF647-siRNA-LNP respectively.
	mRNA-LNP					siRNA-LNP
	Time (h)	Replicate 1	Replicate 2	Replicate 3		Time (h)	Replicate 1	Replicate 2	Replicate 3	Replicate 4
	1	0.530435	0.48	0.657143		1	0.504348	0.669421	0.647059	0.461538
	3	0.608392	0.693182	0.672131		3	0.555556	0.719231	0.7

## Sheet: Fig. 2f
	Fig. 2f | Quantification of LNP-siRNA release following CHMP2A recruitment by single-vesicle tracking. Values are normalized siRNA (left) and CHMP2A (right) fluorescence values. Traces are aligned in time so that CHMP2A recruitment was first detected at Frame = 0. N = 118 vesicles from 3 independent experiments.
		LNP-siRNA
		Vesicles →
	Time (s)	1	2	3	4	5	6	7	8	9	10	11	12	13	14	15	16	17	18	19	20	21	22	23	24	25	26	27	28	29	30	31	32	33	34	35	36	37	38	39	40	41	42	43	44	45	46	47	48
	-50.6		1.30323	0.854752											0.985585					0.912121															0.977827								1.15363				0.972395	1.05782	0.9071
	-48.4		1.03322	0.951875											0.929784	1.0374				0.918537															0.969869								1.11419				0.949698	0.980065	0.921085
	-46.2		1.04729	0.892416											0.952235	1.05003				0.971776	0.868867														0.97445						1.062	0.835755	1.14983				0.957635	1.02918	0.790111
	-44		0.965398	0.786576											1.04663	0.897212				0.976369	0.905527														0.992656						0.938586	0.913061	1.09866				1.01915	1.01465	0.769901
	-41.8		0.962132	0.845711											1.00779	0.853027				0.968355	0.896581														0.905003						1.03015	0.873613	0.958752				0.968384	0.989556	0.946527
	-39.6		1.01378	0.859488											0.983434	0.85822				0.868849	1.12524														0.987767						1.18938	0.67741	1.02516				1.00898	0.991818	0.982347
	-37.4		1.04246	1.05351											0.983453	1.10336				1.03154	1.17743											0.392275			0.9628						1.0121	0.773505	1.06737				1.04827	0.963682	0.991197
	-35.2		0.976315	0.992271											0.951168	1.02192				1.01306	1.16602							0.835655				0.492107			1.0075						0.981971	0.816701	1.18839		0.8901		1.06365	0.997031	1.00765
	-33		0.96732	0.957485											0.973901	1.03929				1.04084	0.976385							0.927735				0.419336			0.957072						1.06872	0.90242	0.971963		0.807356		1.17632	0.996065	1.05088
	-30.8		0.968352	0.948897											0.964593	0.978422				1.07891	0.965751							0.865754				0.765854		0.772375	0.998466						1.0616	0.863286	1.02117		0.814545		1.07514	1.04599	0.930712
	-28.6		1.03549	1.01363											0.956356	0.976842			1.03801	0.955556	0.966121							0.992681				0.529141		0.793918	1.00816						1.09675	0.863837	1.03453	0.769627	0.815813		1.21686	1.01281	1.07925
	-26.4		1.02867	1.08985											0.947472	0.856411			0.947794	1.06469	0.98627							1.00393				0.612043		0.913093	1.06233						0.967384	0.989966	0.985954	0.839617	0.793485		1.11103	0.958667	1.17007
	-24.2		0.99536	1.21778								0.834549		0.988996	1.02891	1.04728			0.935058	1.1571	1.01746							1.01664				0.695921	1.06128	1.08917	1.04407						0.946268	1.02336	0.972207	0.814488	0.935109		0.968212	1.03551	1.12622
	-22		0.873901	1.14686							0.937979	0.842696		1.08877	0.986845	1.0285	1.02195		0.969686	1.05734	0.986091							1.00933				0.695538	1.0589	1.06624	1.03707						0.87738	1.07884	0.850425	0.747508	0.988285		0.959599	0.970886	0.990345
	-19.8		1.00809	0.972417							1.0482	0.948064		1.12761	0.857496	1.09645	1.08593		0.934749	1.01574	1.07101	1.21328				1.02583	1.02777	1.08635				1.02182	0.939435	1.08432	1.01997		0.879424				1.10391	1.11342	0.983675	1.04422	1.08802		0.938865	1.02489	1.23831
	-17.6		0.980382	0.971135	0.787357						0.833275	0.884926		1.19292	1.086	0.925972	1.04422		0.883075	1.08324	1.108	1.10909				1.10999	0.88382	1.10421				1.26668	1.0997	1.05433	1.05057		1.0173	0.965826			0.709103	1.10625	0.997658	0.90276	0.890118		0.846252	0.958974	1.13148
	-15.4		0.991347	1.08956	0.73942		0.672228				0.893338	0.934388		0.991897	1.19321	1.13562	1.0831	0.845978	0.979915	0.966537	1.03786	1.11404	1.09931			1.17284	0.875792	1.10362	1.0869		1.06161	1.43678	0.806998	1.22813	0.986017		0.893253	0.997123	0.929352		0.928691	1.26323	1.09974	1.00572	0.979494		0.975964	1.01855	1.16397
	-13.2	0.900883	1.01894	0.956754	0.820996	1.0632	0.784562	1.01242		0.941291	1.06574	1.09084		1.04609	1.10374	1.07731	1.0543	0.880706	0.9784	1.06134	1.12027	1.02991	1.11932		1.19985	1.30555	0.94741	1.02985	1.28093		1.06066	1.37393	0.889134	0.957722	1.06329		0.846578	1.05519	1.07268	0.880474	0.964007	1.21029	1.24451	0.742739	1.09476		0.923108	0.972406	1.098
	-11	0.860497	0.929394	0.952828	1.13729	1.37994	0.798286	1.01755	0.656834	1.01322	1.00174	1.02195	1.01288	0.95035	1.02781	1.00966	1.04137	1.11296	1.02112	1.00579	0.922248	0.956097	1.04004	1.0639	0.927002	1.28426	0.916345	1.04961	0.966325	0.887822	0.952062	1.38403	0.775466	0.953748	1.12293	1.02358	0.999205	1.02191	1.15456	0.904333	1.24025	1.16861	1.05855	0.941465	1.50352	0.991806	1.00883	0.948058	1.21963
	-8.8	1.04884	0.983118	1.23236	1.03635	0.983139	0.944856	0.992332	0.873612	0.912607	1.05491	1.07041	0.992961	0.890454	1.04531	1.01726	1.09657	1.11294	1.10221	1.45936	0.891095	0.885889	1.01383	1.08336	1.03787	0.91856	1.04392	0.929367	0.843429	0.973291	0.950283	1.45648	0.971277	0.991308	0.843457	0.962857	1.08149	0.801504	1.16733	0.985063	0.956556	1.25205	1.12091	1.13334	1.15733	0.974909	0.987746	0.990102	1.10692
	-6.6	1.18796	0.91571	1.17097	1.15204	0.848911	1.37132	1.06515	0.901855	1.07541	1.10291	1.15968	0.993237	0.913983	1.04787	1.03169	0.898988	1.01503	1.05868	1.18863	0.972572	0.916451	0.962445	1.07318	0.992585	0.717402	1.036	1.02271	0.780827	1.00266	0.964979	1.55402	1.19551	1.01277	1.0079	1.04352	0.915773	0.976114	0.962316	1.11183	0.955617	1.19133	1.07498	1.37469	0.935208	1.02739	0.959045	0.975418	1.21907
	-4.4	1.06931	1.0831	1.08442	1.13333	0.788298	1.23068	0.975287	1.22589	0.989457	0.990014	1.20166	0.969686	0.919144	1.02216	0.92971	0.88132	0.898763	1.07009	1.19038	0.913547	0.870559	0.911573	0.880103	0.966408	0.656821	1.01141	1.04748	0.780698	1.07934	0.9905	1.37923	1.27809	1.09409	1.00307	1.11652	1.06812	1.05714	0.951314	1.11305	0.875234	1.0602	1.15768	1.37584	1.20209	0.925775	0.868291	0.928229	1.15563
	-2.2	0.932498	0.955857	1.17127	1.19321	0.936513	1.19807	0.937266	1.34181	1.06802	1.0719	1.01083	1.03123	0.889784	0.974433	1.0284	0.792266	1.13363	1.08123	1.21614	0.925651	0.904694	0.853474	0.899451	0.876286	0.808745	1.25753	0.975087	1.2609	1.05688	1.0199	1.52481	0.92421	0.988782	1.14258	0.853524	1.29886	1.12518	0.762447	1.00525	1.03434	1.02287	1.12537	1.30798	1.10477	1.08012	0.967223	0.92405	1.05562
	0	0.933697	0.896148	1.29855	1.31221	0.92155	0.836789	0.974049	1.07291	0.785093	1.15904	0.816032	1.04328	0.913221	1.0516	0.953359	0.999569	1.15795	0.950897	1.31118	0.815534	1.0014	1.19578	1.072	1.0165	0.885964	1.1858	0.993678	0.867532	0.980922	0.995756	1.48369	1.12212	1.11135	1.07205	1.35531	1.21157	1.31452	1.01053	1.00772	0.999395	0.963046	1.07264	1.3749	1.09576	0.829593	0.975638	0.954351	1.21464
	2.2	0.840333	0.832415	1.52813	1.40757	0.751962	0.791171	0.959472	0.8692	1.06158	1.19881	1.12625	1.1017	0.977054	0.902762	1.04637	1.0655	1.05527	0.98585	1.34435	0.907229	1.45897	1.20633	1.13829	0.978206	0.696091	1.18051	0.877811	1.18361	1.05054	0.960419	1.45343	1.04953	0.915868	1.05778	0.928358	1.13235	1.05714	0.906668	1.04277	0.952712	1.0223	1.18192	1.2328	1.06039	1.07632	0.99387	0.879664	1.03592
	4.4	0.916202	0.814902	1.60432	1.12317	0.497088	0.805194	1.01203	0.844834	1.04841	1.45981	1.03023	1.12988	0.952093	1.03772	1.05374	1.10855	1.10349	0.905723	1.29871	0.955825	1.06955	1.28587	1.02834	1.08765	0.822976	1.42799	0.96467	1.79686	1.14562	0.982227	1.47343	0.846369	1.05192	1.09545	0.905988	1.25042	1.44289	1.07632	1.14339	0.896326	0.972393	1.09942	1.13634	0.987546	1.03142	1.08403	0.953787	1.116
	6.6	0.961012	0.870182	1.39368	0.959102	0.667815	0.806528	0.823086	0.727644	0.774165	1.36996	0.972358	1.10295	0.909952	1.04203	1.07981	1.09604	1.03832	1.01427	1.2379	0.959933	1.01689	1.21658	0.860023	0.88953	0.820786	1.40598	1.02643	1.07636	0.983099	1.0098	1.49266	1.13732	1.15778	1.17606	0.822819	1.08521	1.70027	0.690504	1.06562	0.857364	0.92695	1.21355	1.16993	1.16909	1.32144	0.994174	0.975057	1.02158
	8.8	1.08956	0.816916	1.45357	1.11528	0.528215	1.03607	0.880345	0.596594	0.884851	1.30689	1.08913	0.868228	1.00413	1.01012	1.00226	1.11348	1.1206	0.965691	1.40097	0.957055	0.935243	1.1923	0.923913	1.31789	0.718269	1.37012	0.923135	0.865527	1.03307	0.97949	1.46852	1.09196	1.23709	1.23909	0.871774	1.14838	1.48337	0.806077	1.21625	1.06731	1.06884	0.987949	1.451	0.892123	1.16532	1.00828	0.92665	0.888238
	11	0.982976	0.771373	1.47658	1.21046	0.54179	1.03345	0.969199	0.557026	0.904749	1.40943	0.999725	0.688761	0.978456	0.858811	1.1816	1.04579	0.904441	1.13156	1.32268	0.838021	0.9451	1.14844	0.722151	1.21228	0.664632	1.38887	0.905252	1.00182	1.05489	0.977655	1.5211	1.10278	1.01312	1.1903	0.939515	1.23327	1.63112	0.617101	1.19815	1.32512	1.05977	1.04123	1.19971	1.1777	1.12849	0.992065	0.929594	1.0004
	13.2	0.9815	0.774092	1.36588	1.04544	0.527584	1.10241	0.879742	0.707991	1.09876	1.35706	1.015	1.38281	1.01615	0.912685	0.990718	0.977717	0.995301	1.20445	1.52488	0.881542	1.00712	0.973271	0.898278	0.900922	0.706791	1.4309	1.01137	1.31598	1.09663	0.946832	1.42877	1.00007	1.00451	1.26069	1.253	1.15342	1.55803	0.903188	1.13487	1.23173	1.11947	1.13141	1.29573	1.09755	1.14814	1.01501	0.974851	1.05823
	15.4	0.96028	0.862503	1.09188	1.0094	0.47435	0.942962	0.751317	0.600875	0.853478	1.38932	0.983866	0.622423	0.936864	1.01545	0.934771	1.07741	1.00781	1.04391	1.39317	0.973759	1.1672	1.01075	0.963571	1.12997	0.667866	1.4172	0.924479	1.21398	0.957616	0.995619	1.50654	1.03163	1.14893	1.15302	1.03672	1.05428	1.64841	1.0836	0.885577	1.24722	1.0475	0.97412	1.31932	1.17908	1.03503	1.04078	0.897347	0.994898
	17.6	0.982997	0.81565	1.35384	1.34583		1.11532	0.753643	0.506201	0.998179	1.21007	1.04815		0.90306		0.960476	0.943341	1.00691	1.07054	1.36873	0.955932	1.16286	1.16108	1.00987	1.15405	0.68697	1.36892	1.00117	0.82511	0.948974	0.898014	1.40375	0.854115	1.31649	1.19004		1.14772	1.60752	1.03981	1.049	1.41426	1.08237	1.01267	1.32076	1.00559		0.938524	0.944113	0.993384
	19.8	1.14927	0.878362	1.04845	1.06873		1.18988	0.775925		0.748202	1.18389	0.952015		0.774166		1.00341	0.939622	1.02814	1.07267	1.42293	0.899514	1.18923	1.12924	1.13146	1.1787	0.74091	1.37349	1.05201	0.85366	0.99783	0.942482	1.24625	1.02182	1.29822	1.14566		0.977529	1.61315	1.12604	0.931335	1.76228	1.27586	1.26643	1.2704	1.0729		1.08826	0.903568	0.997473
	22	0.990969	0.795398	1.24981	1.05415		1.15474	0.843888		1.12085	0.90272	1.08128				0.908355	1.1792	1.06592	1.02387	1.29476	0.926225	1.29187	0.909018	1.01183	1.28649	0.730514	1.43627	1.05365	0.886485	1.02254	0.973898	1.34087	0.964824	1.25537	1.15506		0.995028	1.57899	0.9193	1.02685	1.34672	1.13054	1.16176	1.24141	0.930991		1.00487	0.855185	1.02965
	24.2	1.0896	0.80306	1.0661	0.978116		1.19996	0.878618		0.801291	0.821437	1.04583					0.868515	1.18297	1.00911	1.27924	0.781193	1.20005	0.866515	0.941767	1.27442	0.769916	1.53871	1.01665	0.912527	0.899467	0.944953	1.23648	0.973514	0.984364	1.15532		1.11939	1.61313	0.960439	1.00644	1.37392	1.18569	1.03803	1.23895	1.33257		1.08495	0.84865	1.04037
	26.4	1.12081	0.723879	1.10695	0.991439		1.16604	0.860539		0.809242	0.885898	1.38323					0.977341	1.13253	0.997536		0.887457	1.53362	0.992363	0.931558		0.696042	1.42289	1.01958	0.96754	0.849754	0.977389	1.15803	0.791123	1.03766	1.19001		1.08766	1.85464	1.24609	1.03824	1.57856	1.20531	1.22622	1.34661	1.26192		1.0184	0.889049	1.08213
	28.6	1.29704	0.920711	1.03483	1.2485		1.42023	0.825766		0.699457	1.33019	1.04806					1.00816	1.212	0.962765			1.73257	0.791335	0.743852		0.696026	1.40198	0.976911	1.05808	0.873643	1.00241	1.16306	0.866701		1.13221		0.921123			1.04538	1.3705	1.11717	1.24667	1.36807	1.20447		1.16238	0.847185	1.02209
	30.8	1.32434	0.993654	1.22671	1.30524			0.837361		0.791253	1.05729	1.11952					0.785132	1.22778	1.0929			1.55707	0.914174			0.639216	1.45006	0.95154		0.927831	1.0039	1.16025	0.752888		1.04517		1.31695			0.910379	1.56304	1.20727	1.23325	1.34172	1.4113		1.10784	0.903032	1.02117
	33	1.3148	1.01774	1.13027	0.977855			0.91724		0.867306	1.01512	1.18887					0.870243	1.41778	1.07068			1.82817	1.08453			0.582475	1.42811	1.07445		1.00681	0.989239	1.21972	0.847827		1.12502					0.954588	1.47172	1.21567	1.05595	1.26255	1.58586		1.0918	0.837568	1.04051
	35.2	1.31552		1.0979	0.921134			0.761902		0.774717	1.05586	1.05641					0.843426	1.21349	0.9727			1.85926	1.20121			0.655797	1.43656	1.04958		1.07785	0.978484	1.04036			1.28239					0.932034	1.42141	1.12943	0.91374	1.3229	1.56352		1.11564	0.860046	1.05919
	37.4	1.44495			1.00516			0.857006		0.783517	1.10987	1.01846					0.973667	1.07867	0.990759			2.3278	1.1961			0.651965	1.4012	1.0155			0.978757	1.1157			1.07678					0.897519	1.5091	1.26392	1.15505	1.55201	1.41576		1.0669	0.820374	1.33947
	39.6	1.71649			1.9348			1.05484		0.976509		0.976569					0.98532	1.02015	0.93754			2.5437	1.33236			0.667721	1.40601	1.1434			0.989383				1.1659					1.32188	1.39163	1.14522	1.00935	1.52897			0.99883	0.83885	1.24935
	41.8	1.51325			1.25827			0.859871		0.828404		0.938199					1.01844	1.13861	0.978893			2.20541	1.24482			0.636192	1.50985	1.03715			0.988256				1.18173					0.951436	1.49573	1.14982	1.11531	1.17139			0.989513	0.849126	1.38478
	44	1.46277			0.991235			0.70645		0.810815							1.00946	1.25314	1.04509			2.19018	1.16864			0.633839	1.45265	1.09361			1.19308				1.15629					1.02446	1.31844	1.17315	1.16367	1.31423			0.984933	0.842744	1.14072
	46.2	1.52916			1.0495			0.980203		0.792739							1.01984	1.51254	1.06509			2.20868	1.18772			0.638001	1.50991	1.10404												0.951616	1.26414	1.13492	0.937702	1.27242			1.01229	0.876857	1.3352
	48.4				1.32039			0.829956		0.697729							0.981279		1.02987			2.04371	1.22538			0.592141	1.36179	1.04757												1.0103	1.10108	1.23167	1.11595	1.33842			0.967403	0.876983	1.31837
	50.6				1.18591			0.921073		0.790911							1.05978		1.04357			1.76538	1.32742			0.578004	1.35381	1.07941												0.832656		1.27417	0.996021	1.46863			1.03255	0.813744	1.30071
		CHMP2A
		Vesicles →
	Time (s)	1	2	3	4	5	6	7	8	9	10	11	12	13	14	15	16	17	18	19	20	21	22	23	24	25	26	27	28	29	30	31	32	33	34	35	36	37	38	39	40	41	42	43	44	45	46	47	48
	-50.6		0.402512	0.137838											0.398339					0.263382															1								0.924532				0.588782	0	0.548301
	-48.4		0.894828	0.312821											0.250822	0.361233				0.460859															0.318412								0.878286				0.262859	0.0607219	0.825221
	-46.2		0.999122	0.191545											0.165684	0.54671				0.250366	0														0.441782						0.366646	0.380099	0.897606				0.232332	0.232067	0.424318
	-44		0.836964	0.128424											0.297224	0.435981				0.467876	0.51062														0.347712						0.277557	0.391509	0.862052				0.194153	0.133267	0.749383
	-41.8		0.654731	0											0.182757	0.374974				0.357412	0.639595														0.259533						0.534795	0.579991	0.800179				0.04381	0.132864	0.642513
	-39.6		0.894503	0.0533028											0.20902	0.289071				0.802861	0.694009														0						0.706979	0.515141	0.740242				0.328913	0.376955	0.566713
	-37.4		0.888988	0.214845											0.450867	0				0.856336	0.533247											0.474962			0.210989						0.20613	0.459398	0.759749				0.496851	0.152306	0.259684
	-35.2		0.755348	0.254383											0.433357	0.43802				0.865379	0.651723							0.272392				0.585047			0.0536228						0.261893	0.403392	0.691497		0.263106		0.613678	0.260523	0.443446
	-33		0.772576	0.094662											0.0536205	0.281472				0.486716	0.404171							0.525891				0.663483			0.0969071						0	0.378659	0.713412		0.20217		0.507132	0.103004	0.711507
	-30.8		0.71759	0.17699											0.169182	0.474256				0.954122	0.424224							0.467311				0.686589		0	0.147201						0.0376896	0.371298	0.711602		0.404511		0.414535	0.126452	0.862634
	-28.6		0.608053	0.0981038											0.24754	0.446714			0.0860037	0.444587	0.578295							0.276338				0.455238		0.131542	0.2895						0.247476	0.423548	0.730701	0.33219	0.259106		0.473614	0.13467	0.45385
	-26.4		0.674969	0.284368											0.339027	0.421382			0.0790108	0.404339	0.615321							0.464644				0.591351		0.11917	0.266368						0.190713	0.549654	0.707824	0.460583	0.197574		0.560568	0.283768	0.49761
	-24.2		0.788518	0.330144								0.416414		0.212191	0.524187	0.54687			0.0672148	0.431915	0.697484							0.687626				0.711607	0.194458	0.288906	0.246209						0.41128	0.538059	0.733516	0.202719	0.380085		0.421171	0.310021	0.529409
	-22		0.559526	0.356061							0.0738552	0.54791		0.250718	0.17466	0.493544	0.548652		0.307108	0.334973	0.447677							0.473497				0.726938	0	0.296077	0.320515						0.466904	0.587311	0.737616	0.26229	0.0742128		0.591107	0.0448925	0.392633
	-19.8		0.459885	0.226912							0.498674	0.386332		0.303722	0.348656	0.489127	0.439252		0.299503	0.343534	0.575725	0.258596				0.160821	0.335083	0.31308				1	0.0339801	0.0799677	0.343999		0.536827				0.277445	0.518075	0.75934	0.0759921	0.345872		0.744103	0.395793	0.663782
	-17.6		0.661841	0.130308	0.378742						0	0.430379		0.224901	0	0.412638	0.255495		0	0.25619	0.414659	0.54779				0.189954	0.592061	0.35184				0	0.199828	0.0578544	0.109875		0.484911	0.15447			0.537072	0.464285	0.762331	0.010801	0.123404		0.754395	0.461523	0.460305
	-15.4		0.551808	0.341183	0.487632		0.448211				0.211849	0.469717		0.169694	0.491576	0.40963	0.226701	0.0931267	0.242754	0.436876	0.353671	0.441962	0.288744			0.229555	0.218401	0.487899	0.535541		0.379304	0.0724454	0.331739	0.0722605	0.199949		0.508622	0.0959436	0		0.642085	0.36381	0.749273	0.0414006	0.187872		0.789911	0.264727	0.357483
	-13.2	0.234041	0.6386	0.355353	0.132943	0.285811	0	0.327234		0.102807	0.324431	0.520091		0.288413	0.307725	0.555105	0.262211	0.161472	0.207479	0.502475	0.490564	0.29551	0.412076		0	0.204964	0.607866	0.478211	0.251224		0.374641	0.0542237	0.369877	0.160714	0.212916		0.155185	0.202208	0.182528	0.277413	0.12158	0.407158	0.733837	0.134038	0.20417		0.539329	0.323648	0.509326
	-11	0.593757	0.500186	0.170236	0.39019	0	0.498713	0.211813	0.135977	0.157949	0.5006	0.270431	0.0700514	0.169244	1	0.613307	0.00158556	0.213638	0.254433	0.534162	0.639378	0.339783	0.669044	0	0.0857414	0.170489	0.293199	0.461654	0.206065	0.122599	0.419549	0.172845	0.423842	0.189025	0.312977	0.171694	0	0.147488	0.346002	0	0.400851	0.510758	0.789379	0.624353	0.0422979	0.382263	0.245604	0.152306	0.824
	-8.8	0.094805	0.697435	0.296983	0.385693	0.387234	0.57619	0.581884	0.0552615	0	0.470049	0.360889	0.364574	0	0.88816	0.544312	0.130373	0.26084	0.00190448	0.25499	0.628383	0.568914	0.682376	0.357603	0.0831224	0.351449	0.303618	0.489111	0	0.184917	0.528018	0.0300759	0.162816	0.379671	0.44003	0.237305	0.549005	0.104001	0.21625	0.0849122	0.107163	0.515549	0.746647	0.723638	0.186043	0.26408	0.560907	0.402205	0.961029
	-6.6	0.375463	0.888533	0.0949865	0.156643	0.365795	0.369051	0.565808	0	0.00259958	0.179548	0.443141	0.914428	0.115753	0.797336	0.696214	0.0579826	0.51519	0.324626	0.333605	0.716636	0.533066	0.430492	0.20841	0.217572	0	0.562752	0.445102	0.147395	0.0429962	0.465479	0.0682018	0.49432	0.313496	0.300535	0.0559768	0.235716	0	0.252517	0.291201	0.0644782	0.637214	0.749142	0.74952	0	0.0993122	0.744103	0.351103	0.850682
	-4.4	0.575468	0.901937	0.288413	0.308659	0.351612	0.115933	0.297682	0.874513	0.130252	0.455605	0.734347	0.41888	0.255577	0.716135	0.599336	0.257935	0.305995	0.126682	0.307741	0.190756	0.358582	0.360855	0.218492	0.39396	0.0389344	0.0928509	0.581038	0.146853	0	0.385436	0.322166	0.367767	0.314505	0.230967	0.0823886	0.599145	0.13113	0.251777	0.307678	0.206038	0.572294	0.773874	0.704824	0.122809	0.126625	0.689007	0.491588	1
	-2.2	0.554334	0.723414	0.183028	0.518907	0.345407	0.422355	0.300368	0.0800173	0.446995	0.308114	0.308651	1	0.356319	0.293503	0.947134	0	0.508596	0.362292	0.475074	0.205874	0.461569	0.609369	0.266386	0.470425	0.0374938	0	0.522083	0.62042	0.055735	0.394955	0.250907	0.142603	0.421386	0.408133	0	0.587019	0.286839	0.36362	0.267977	0.0847975	0.830153	0.73944	0.783736	0.295574	0	0.585464	0.751307	0.659153
	0	0.0921091	0.759415	0.315998	0.503899	0.86036	0.426204	0.862529	1	0.752027	0.707013	0.256518	0.647036	0.351565	0.47735	0.834646	0.963261	0.414457	0.271116	0.672719	0.175945	0.652677	1	0.903764	0.712547	0.662164	0.350704	0.747363	0.819663	0.242191	0.560565	0.197305	0.447545	1	0.448092	0.500327	0.895398	0.880842	0.43667	0.284796	0.380312	0.72878	0.786359	0.653695	0.187149	0.636245	0.828405	0.607219	0.751319
	2.2	0.481359	0.78136	0.769904	0.524774	0.714308	0.334661	0.584741	0.954819	0.811112	0.813458	0.425484	0.0103769	0.305951	0.658354	0.565558	0.920765	0.344451	0.264446	0.644113	0.363544	0	0.764686	0.707884	0.572786	0.546241	0.480175	0.623578	1	0.364382	0.625723	0.25334	1	0.710699	0.365027	1	0.861243	0.518271	0.66649	0.35217	0.410961	0.71179	0.771187	0.502647	0.469787	1	0.71888	0.626456	0.401121
	4.4	0	0.810561	0.950132	0.657611	1	0.33871	0.668763	0.943006	0.844422	0.728109	0.413541	0.589737	0.494213	0.735611	0.831408	0.915523	0.752013	0.530927	0.562937	0.393372	0.59199	0.822578	1	0.549288	0.190415	0.535285	0.755037	0.815533	0.405605	0.556732	0.374826	0.256682	0.510841	0.556565	0.715387	0.835522	0.534358	0.765938	0.377986	0.180836	0.852445	0.808914	0.697075	0.283957	0.959749	0.841022	0.606218	0.320419
	6.6	0.358167	0.76153	1	0.647918	0.628814	0.662351	0.77222	0.110523	0.730393	0.446151	0.393706	0.504617	0.4694	0.650819	0.994264	0.818498	0.480656	0.452021	0.579546	0.675581	0.648146	0.710113	0.977199	0.905178	0.31271	0.681981	0.978446	0.748536	0.657783	0.757286	0.329403	0.256855	0.740537	0.44143	0.409044	0.718945	0.657117	0.669742	0.428247	0.415476	0.929988	0.821301	0.674361	0.537702	0.81282	0.598735	0.433667	0.169653
	8.8	0.110583	0.843097	0.947275	0.818219	0.884643	0.394202	0.503566	0.159818	0.437875	0.53045	0.258905	0.203206	0.711597	0.566182	0.78098	0.616199	0.589639	0.152065	0.674775	0.86297	0.710611	0.742734	0.592625	0.834538	0.771682	0.469495	1	0.594703	0.591643	0.702668	0.427299	0.503848	0.830641	0.714633	0.325884	0.540128	0.10004	0.579048	0.609933	0.375637	1	0.802469	0.740405	0.655234	0.667548	0.583139	0.763927	0.388449
	11	0.158054	0.978055	0.945973	0.0695187	0.813991	0.498307	1	0.132873	0.830631	0.439674	0	0.942702	1	0.743276	0.706768	0.827264	0.737204	0.284703	0.415987	0.59362	0.832927	0.598326	0.701212	0.703246	0.122709	0.394728	0.752763	0.692497	0.690089	0.982593	0.553858	0.803495	0.535443	0.716212	0.589715	0.458628	0.476977	1	0.684397	0.634932	0.76948	0.802818	0.906856	0.673362	0.471493	0.389312	0.749903	0.447154
	13.2	0.027709	1	0.824686	0.759863	0.567721	0.954018	0.930264	0.200657	0.771546	0.31657	0.109461	0	0.517294	0.557207	0.707807	0.859362	0.886621	0.328083	0.339428	0.7267	0.77203	0.237874	0.495138	1	0.891159	0.427642	0.841965	0.588037	0.909503	0.787405	0.349501	0.598203	0.69749	0.567255	0.409015	0.792463	0.707343	0.585301	0.400476	0.448642	0.809878	0.775826	0.935077	0.413447	0.381362	0.801196	0.555315	0.671316
	15.4	0.127649	0.953702	0.266198	0.689113	0.350127	0.514304	0.312943	0.289629	0.750264	0.682852	0.278119	0.85337	0.594662	0.809878	0.732251	0.628188	0.88772	0.389349	0.397147	0.446337	0.851332	0.250804	0.620568	0.971607	0.403899	0.556691	0.79933	0.584544	1	0.715444	0.481156	0.446679	0.737647	0.826974	0.350801	0.77752	0.669323	0.607612	0.413139	0.427504	0.648165	0.906203	0.650966	0.696809	0.474477	0.681052	0.675355	0.669296
	17.6	0.0967287	0.797677	0.917017	0		0.929067	0.132038	0.403046	0.663421	0.39292	0.724586		0.487481		0.837604	0.743775	0.834965	0.272907	0.414311	0.760659	0.798557	0	0.480853	0.934207	0.313534	0.412604	0.628126	0.719008	0.935745	1	0.287034	0.471984	0.584623	0.753538		0.63731	0.651459	0.360068	0.677161	0.678608	0.612345	0.863321	0.800357	0.731362		0.424827	0.831463	0.623503
	19.8	0.555373	0.800394	0.591802	0.984984		1	0.615605		1	1	0.977555		0.388167		1	0.760748	0.94036	0.483944	1	1	0.499299	0.251747	0.728842	0.808251	0.446005	0.791235	0.770812	0.786893	0.956127	0.819346	0.273183	0.749913	0.377359	0.60125		0.672241	1	0.698756	0.513956	0.458073	0.37147	0.831049	0.702875	1		0.41985	0.824649	0.574722
	22	0.494409	0.826325	0.770613	1		0.539056	0.330949		0.736033	0.21486	1				0.779921	0.615985	0.702381	1	0.84042	0.682605	0.846486	0.636039	0.633757	0.919913	0.481367	0.441813	0.570801	0.66768	0.670369	0.786766	0.228878	0.640771	0.53562	0.751434		0.770595	0.880328	0.633625	0.670658	0.788416	0.62304	0.836898	0.596229	0.851532		0.379358	0.758319	0.56516
	24.2	0.45747	0.73459	0.678213	0.777779		0.730404	0.361528		0.99837	0.813721	0.934784					0.555527	0.500729	0.74709	0.549119	0.21873	0.776387	0.763738	0.71487	0.850546	0.455407	0.668938	0.595297	0.633916	0.922395	0.699378	0.264322	0.383941	0.497727	0.714985		1	0.729977	0.502547	0.599274	1	0.604769	0.856686	0.510933	0.61		0.458345	0.579765	0.199784
	26.4	0.799362	0.806836	0.638059	0.613595		0.606595	0.562729		0.509473	0.816959	0.608667					0.467655	0.0986047	0.505632		0.368822	1	0.642909	0.934949		0.895969	0.228644	0.628552	0.544108	0.715261	0.678425	0.160738	0.656549	0.351973	0.670997		0.75107	0.482823	0.913959	0.3862	0.965595	0.334712	0.837889	1	0.770043		0.369393	0.941486	0.228239
	28.6	0.350219	0.575979	0.175611	0.535834		0.546235	0.659326		0.855041	0.42453	0.558					0.415276	0.272467	0.549846			0.872421	0.339434	0.598437		1	0.68574	0.47525	0.483733	0.429758	0.819633	0.101061	0.55217		0.595821		0.67573			0.519677	0.949731	0.416316	0.932421	0.74177	0.690936		0.661798	0.789378	0.319703
	30.8	0.395649	0.781149	0.507081	0.37231			0.747643		0.974709	0.579033	0.565494					0.397443	0.230072	0.401137			0.813894	0.504443			0.481633	0.634259	0.649917		0.320051	0.638595	0.200557	0.549696		0.87077		0.699524			0.677454	0.881721	0.405318	0.980608	0.84593	0.271362		0.266843	0.597597	0.229076
	33	0.532523	0.695108	0.679196	0.578721			0.868535		0.778463	0.486944	0.466975					0.602535	0	0.516874			0.930668	0.716324			0.405954	1	0.587338		0.554599	0.497323	0.146637	0.443894		0.733206					0.752749	0.49983	0.402365	0.815421	0.949894	0.413787		0.509457	0.631662	0.568266
	35.2	0.859694		0.309004	0.45661			0.269503		0.806618	0.309506	0.662404					0.589473	0.868168	0.480043			0.747072	0.748234			0.495579	0.673311	0.583738		0.395975	0.0216923	0.0545619			0.869721					0.846379	0.724241	0.281307	0.782276	0.814735	0.330766		0.889809	0.713031	0.794962
	37.4	0.59439			0.637073			0.369818		0.614205	0.175075	0.525721					0.464862	0.835485	0.608868			0.65557	0.565459			0.463021	0.511777	0.550748			0.180552	0.0722784			0.735427					0.958197	0.693952	0.238774	0.819129	0.943802	0.376553		0.381017	0.767538	0.631634
	39.6	1			0.357413			0.266359		0.858698		0.861891					0.445784	0.901777	0.497913			0.90937	0.669044			0.448881	0.952278	0.447661			0.156041				0.592139					1	0.828015	0.258499	0.793872	0.601493			0.654824	0.729862	0.736505
	41.8	0.900607			0.579285			0.378962		0.719114		0.436977					0.0874036	1	0.347031			0.732118	0.507269			0.451492	0.613543	0.524503			0.0563702				0.514484					0.798708	0.846716	0.230942	0.79113	0.612704			0.787259	0.61543	0.368004
	44	0.619768			0.515523			0.149472		0.403948							0.202393	0.855616	0.484196			0.700119	0.600887			0.418039	0.8431	0.292326			0				0.599208					0.677894	0.652195	0	0.782245	0.754394			0.86989	0.52525	0.385701
	46.2	0.596738			0.276946			0.622748		0.553534							0.144286	0.896339	0.558823			0.674115	0.353174			0.390315	0.689653	0.261041												0.893463	0.429022	0.0957237	0.791874	0.0563592			0.509129	0.755109	0.740209
	48.4				0.613357			0.380964		0.529212							0.403201		0.353705			0.963748	0.329871			0.58066	0.791849	0.295585												0.835965	0.501908	0.165344	0.749259	0.518146			0.570195	0.719641	0.422164
	50.6				0.471281			0.0728751		0.442501							0.503792		0.436668			0.88002	0.554009			0.463504	0.649066	0.243769												0.688455		0.243775	0.786343	0.537107			0.26717	0.783368	0.663782
[truncated: 70 more columns]

## Sheet: Fig. 2g
	Fig. 2g | Quantification of Galectin-9 foci per cell (normalized to max of siControl for each replicate) during incubation with mRNA-LNP.
		siControl				siCHMP6				siCHMP6 + siTSG101				siALIX+ siTSG101
	Time (min)	Replicate 1	Replicate 2	Replicate 3		Replicate 1	Replicate 2	Replicate 3		Replicate 1	Replicate 2	Replicate 3		Replicate 1	Replicate 2	Replicate 3
	0	0.0980276	0.265224	0.305494		0.0923566	0.206673	0.291245		0.111408	0.318494	0.292993		0.102886	0.239431	0.288717
	10	0.102102	0.255427	0.34308		0.102069	0.206195	0.357033		0.131352	0.320034	0.371586		0.125781	0.259345	0.337259
	20	0.123489	0.325641	0.432656		0.166073	0.244582	0.563609		0.199365	0.361945	0.629247		0.183803	0.294085	0.41186
	30	0.21938	0.443359	0.519488		0.278745	0.364552	0.891394		0.310255	0.468408	0.896814		0.288371	0.332267	0.544702
	40	0.356086	0.457078	0.668545		0.496673	0.478985	0.938873		0.400522	0.556238	1.10436		0.401563	0.376537	0.632011
	50	0.465118	0.555696	0.784993		0.659396	0.559214	0.973469		0.47786	0.660844	1.09211		0.477553	0.446336	0.710888
	60	0.510219	0.614984	0.777937		0.748442	0.636409	0.976991		0.551083	0.731849	1.04546		0.480682	0.460946	0.799496
	70	0.536733	0.685613	0.838979		0.817124	0.658316	1.02127		0.613908	0.768967	0.991123		0.446351	0.476596	0.799606
	80	0.495232	0.747212	0.787421		0.83255	0.692781	1.07714		0.676028	0.812882	0.934097		0.425299	0.469705	0.812343
	90	0.532219	0.74892	0.812864		0.83802	0.714467	1.1082		0.700109	0.900668	0.905967		0.447998	0.519444	0.784037
	100	0.584094	0.74272	0.790291		0.836236	0.764652	1.16777		0.724988	0.920424	0.917162		0.446963	0.568499	0.79528
	110	0.606364	0.742295	0.792838		0.814569	0.819336	1.07563		0.827506	0.989119	0.948051		0.472661	0.601931	0.824377
	120	0.62894	0.748315	0.843992		0.825763	0.933609	1.09497		0.898986	1.06215	1.01601		0.479914	0.686394	0.811175
	130	0.645769	0.807547	0.839687		0.731146	0.986912	1.13667		0.920061	1.10385	1.02982		0.507326	0.764424	0.803077
	140	0.684337	0.76499	0.868714		0.710199	0.948457	1.1099		0.95292	1.14881	1.07306		0.535313	0.802962	0.787221
	150	0.748496	0.829718	0.853274		0.692568	1.01677	1.10692		1.03205	1.19426	1.09397		0.569394	0.793273	0.812907
	160	0.751449	0.851015	0.88444		0.714557	1.02404	1.05613		1.05517	1.24148	1.12613		0.558421	0.822994	0.807181
	170	0.792804	0.858317	0.928667		0.705011	1.06044	1.03079		1.09858	1.29329	1.10042		0.559094	0.867033	0.826418
	180	0.813454	0.867033	0.917747		0.686361	1.12572	1.05015		1.10623	1.27693	1.10834		0.574576	0.903137	0.849844
	190	0.84141	0.881414	0.961639		0.699235	1.13109	1.06549		1.10993	1.39615	1.10219		0.557644	0.942864	0.859451
	200	0.863302	0.864532	0.999768		0.706343	1.11929	1.0591		1.12871	1.30205	1.15762		0.578748	0.95916	0.895819
	210	0.859733	0.848225	0.938637		0.735884	1.09881	1.05102		1.11545	1.39693	1.15587		0.596546	0.981863	0.870507
	220	0.912958	0.878748	1		0.798015	1.08029	0.993225		1.14983	1.41931	1.17663		0.602424	0.943475	0.884398
	230	0.933276	0.895577	1.003		0.76244	1.09054	0.997928		1.08952	1.46747	1.21895		0.622967	0.937348	0.86536
	240	0.911639	0.980669	1.00226		0.754826	1.06626	0.943336		1.0761	1.43448	1.20167		0.5968	0.990461	0.894806
	250	0.905865	1	0.977555		0.762534	1.06314	0.869514		1.17478	1.47141	1.15647		0.586285	1.01038	0.887422
	260	0.937992	0.993296	0.958453		0.824109	1.06299	0.84558		1.13404	1.41112	1.11167		0.603338	1.01	0.920915
	270	0.928224	0.94697	0.919384		0.76718	1.17352	0.855551		1.13723	1.45559	1.09169		0.627444	1.0456	0.900915
	280	1	0.984198	0.888961		0.843883	1.15864	0.850879		1.18059	1.53529	1.09952		0.636774	1.0696	0.891368
	290	0.996636	0.978624	0.857894		0.807015	1.13019	0.890503		1.23238	1.53704	1.09325		0.630692	1.12126	0.874759
	300	0.942371	0.971608	0.808758		0.859331	1.16555	0.852376		1.1991	1.59214	1.0041		0.623141	1.08762	0.893345
	310	0.994312	0.968016	0.839327		0.807969	1.16176	0.815195		1.17591	1.56323	1.03652		0.65157	1.06409	0.83304
	320	0.993713	0.97861	0.807262		0.780933	1.10551	0.756855		1.18924	1.51195	0.995193		0.617558	1.08527	0.844591
	330	0.986348	0.941596	0.785344		0.85095	1.10997	0.728424		1.14556	1.57695	0.918106		0.611658	1.09732	0.790595
	340	0.97896	0.980312	0.753201		0.843545	1.08094	0.769292		1.1165	1.52172	0.840746		0.627653	1.11362	0.807595
	350	0.988788	0.964747	0.74892		0.826812	1.11139	0.738733		1.07152	1.54322	0.844301		0.614109	1.11694	0.795633
	360	0.948618	0.953919	0.760223		0.871662	1.09428	0.763889		1.07359	1.44103	0.783864		0.605415	1.11801	0.805947
	370	0.94767	0.976276	0.701357		0.865723	1.14048	0.659916		1.04688	1.43356	0.806875		0.618163	1.14465	0.779964
	380	0.971504	0.931199	0.67568		0.85765	1.16015	0.677207		1.04368	1.41574	0.807495		0.594419	1.15567	0.67775
	390	0.970922	0.933922	0.659708		0.829428	1.10997	0.650238		1.01883	1.44089	0.792073		0.593105	1.13075	0.664529
	400	0.996121	0.910848	0.625237		0.838075	1.1152	0.616658		0.997321	1.41173	0.734957		0.565828	1.09429	0.644455
	410	0.937538	0.856803	0.616773		0.795923	1.04142	0.607474		0.973413	1.37963	0.712168		0.585638	1.0829	0.638372
	420	0.955857	0.921471	0.574108		0.746117	1.0439	0.576652		0.971377	1.3376	0.656079		0.589313	1.04903	0.602
	430	0.930557	0.879825	0.573308		0.768547	1.01327	0.568911		0.93432	1.34162	0.633354		0.563636	1.00642	0.625335
	440	0.912027	0.82883	0.539968		0.770892	1.05064	0.59855		0.929355	1.41914	0.656678		0.523162	1.0424	0.578716
	450	0.897634	0.863506	0.531207		0.732848	1.01986	0.56851		0.86628	1.40386	0.637458		0.561233	1.01668	0.604131
	460	0.878163	0.800775	0.496472		0.676161	1.00997	0.562805		0.88503	1.38644	0.648254		0.565929	0.948413	0.59957
	470	0.897991	0.823433	0.474037		0.679601	0.9709	0.503582		0.874477	1.42371	0.603337		0.556876	0.972581	0.583605
	480	0.849618	0.801675	0.469758		0.640076	0.908476	0.515599		0.866195	1.42261	0.558492		0.505298	0.973988	0.607307
	490	0.799083	0.801665	0.45614		0.62579	0.882561	0.502535		0.845902	1.30626	0.498138		0.522801	0.970508	0.554375
	500	0.739944	0.736386	0.460133		0.594103	0.868578	0.512007		0.82202	1.2172	0.47717		0.49193	0.95003	0.564209
	510	0.751783	0.709808	0.428527		0.577874	0.869343	0.470528		0.758231	1.14175	0.491325		0.49112	0.941682	0.525273
	520	0.74021	0.772222	0.417203		0.596054	0.864618	0.465953		0.742405	1.16001	0.481143		0.471947	0.910067	0.508304
	530	0.768029	0.704241	0.38905		0.51821	0.829064	0.485533		0.701307	1.10209	0.454429		0.479406	0.916623	0.508023
	540	0.70637	0.766612	0.369607		0.50602	0.806295	0.438164		0.690413	1.10831	0.438767		0.448926	0.875436	0.489971
	550	0.678354	0.70527	0.33988		0.514283	0.792833	0.448464		0.654471	1.02527	0.405717		0.434712	0.826391	0.485193
	560	0.684978	0.652294	0.325549		0.490917	0.779108	0.450486		0.621506	0.986753	0.398265		0.399524	0.836957	0.501943
	570	0.656526	0.650798	0.302255		0.470602	0.769771	0.461721		0.650483	0.951251	0.403798		0.397252	0.81445	0.486551
	580	0.621848	0.616935	0.313464		0.439796	0.702922	0.422068		0.636178	0.92037	0.413218		0.38001	0.788101	0.520013
	590	0.622138	0.629962	0.286188		0.453504	0.714796	0.434334		0.545462	0.890617	0.391444		0.398188	0.728805	0.48574
	600	0.558969	0.625751	0.284487		0.414566	0.695429	0.459012		0.579923	0.889401	0.388692		0.37174	0.721393	0.519628
	610	0.525852	0.654174	0.283393		0.418954	0.677161	0.450719		0.55052	0.86956	0.357958		0.358304	0.670834	0.527009
	620	0.517821	0.585092	0.27765		0.402733	0.657372	0.425432		0.540453	0.80792	0.349615		0.338819	0.71876	0.483592
	630	0.487089	0.604639	0.255826		0.391017	0.623897	0.394071		0.518779	0.844096	0.344707		0.342244	0.691987	0.469021
	640	0.45923	0.591737	0.260435		0.356031	0.619124	0.385649		0.490914	0.780349	0.3451		0.350735	0.68885	0.446576
	650	0.456838	0.570083	0.250382		0.338867	0.593447	0.355995		0.471995	0.787679	0.348696		0.343318	0.681306	0.405771
	660	0.418911	0.597496	0.251322		0.331777	0.563697	0.372164		0.46432	0.805105	0.342492		0.308255	0.663564	0.44342
	670	0.411449	0.580141	0.237405		0.323437	0.577655	0.366175		0.440003	0.747628	0.341244		0.307322	0.61705	0.441224
	680	0.391856	0.620068	0.242467		0.302908	0.54459	0.402062		0.419778	0.719277	0.329344		0.293552	0.610869	0.403506
	690	0.364442	0.579736	0.254223		0.292586	0.495081	0.384529		0.386008	0.686417	0.326648		0.285923	0.56474	0.453531
	700	0.36644	0.573985	0.248943		0.258496	0.513461	0.387221		0.3812	0.679815	0.317018		0.281403	0.566282	0.441756
	710	0.349572	0.53243	0.231318		0.251657	0.517813	0.369465		0.369386	0.717033	0.315862		0.267705	0.526668	0.429823
	720	0.342846	0.512915	0.217292		0.241578	0.496998	0.381813		0.345687	0.720547	0.32587		0.274391	0.545849	0.435385
	730	0.324249	0.533972	0.217765		0.224506	0.467923	0.358381		0.338177	0.653508	0.306137		0.25895	0.536344	0.44957
	740	0.308798	0.472875	0.206066		0.215594	0.453338	0.343818		0.34172	0.598114	0.317618		0.259816	0.529995	0.450009
	750	0.301156	0.469411	0.214753		0.20632	0.473297	0.34298		0.32227	0.619149	0.297483		0.244805	0.543565	0.459181
	760	0.289702	0.526263	0.21138		0.204967	0.459097	0.34998		0.323617	0.63805	0.308457		0.258903	0.534061	0.452487
	770	0.27663	0.427583	0.218546		0.191684	0.426067	0.358698		0.305247	0.58613	0.309257		0.247805	0.516069	0.408742
	780	0.257324	0.44498	0.224486		0.18075	0.389785	0.373625		0.295101	0.558334	0.30876		0.230049	0.595374	0.435111
	790	0.260597	0.513097	0.206115		0.167439	0.39237	0.374978		0.270913	0.55728	0.303644		0.233414	0.55591	0.416728
	800	0.245845	0.517184	0.197295		0.161586	0.38021	0.371306		0.257008	0.566194	0.319121		0.228632	0.584341	0.421704
	810	0.237049	0.508789	0.195322		0.163225	0.375439	0.39331		0.249513	0.564166	0.313098		0.221047	0.526439	0.393423
	820	0.214548	0.49853	0.182025		0.156138	0.40283	0.381089		0.243913	0.585508	0.316013		0.215516	0.5534	0.422621
	830	0.208343	0.518718	0.212514		0.138798	0.403333	0.348397		0.2253	0.556316	0.331336		0.211175	0.531358	0.416226
	840	0.201615	0.574262	0.213017		0.126085	0.396804	0.344058		0.231564	0.577947	0.340714		0.201482	0.526393	0.405408
	850	0.18848	0.527448	0.209239		0.131223	0.372619	0.377845		0.216964	0.586006	0.346869		0.190606	0.526345	0.412563
	860	0.187366	0.543923	0.212514		0.127789	0.366998	0.3627		0.212566	0.523427	0.34167		0.188393	0.487397	0.427892
	870	0.173928	0.542449	0.210651		0.128374	0.379479	0.367479		0.197687	0.531131	0.327404		0.180014	0.481135	0.436224
	880	0.16357	0.49471	0.184387		0.120974	0.387917	0.357737		0.203428	0.565498	0.331679		0.182713	0.49232	0.447704
	890	0.157741	0.459754	0.192655		0.118524	0.367651	0.344563		0.17806	0.517528	0.330865		0.174746	0.479398	0.461008
	900	0.147771	0.475522	0.19903		0.107967	0.352077	0.358516		0.162985	0.556816	0.324037		0.163552	0.514243	0.452218
	910	0.147487	0.472344	0.184583		0.116135	0.381145	0.349032		0.157598	0.53857	0.345173		0.163613	0.517896	0.431175
	920	0.144151	0.475244	0.182519		0.123142	0.37414	0.36369		0.151004	0.532606	0.340129		0.15521	0.437326	0.405548
	930	0.13592	0.477881	0.188177		0.109847	0.377541	0.348397		0.142698	0.520239	0.323245		0.15585	0.481255	0.397554
	940	0.139863	0.505578	0.199361		0.109289	0.372153	0.338669		0.156452	0.496174	0.329644		0.150714	0.433649	0.445098
	950	0.138975	0.525315	0.211648		0.101809	0.362999	0.339305		0.133099	0.440287	0.313162		0.140033	0.39493	0.452407
	960	0.133897	0.560972	0.198187		0.101158	0.357174	0.344205		0.135456	0.408936	0.327031		0.135822	0.441956	0.482924
	970	0.123877	0.530512	0.207753		0.110563	0.344762	0.348094		0.125625	0.426759	0.328504		0.138824	0.43557	0.52509
	980	0.124246	0.538614	0.207598		0.102029	0.353941	0.317485		0.121474	0.455078	0.359158		0.134302	0.442524	0.472736
	990	0.116519	0.507319	0.201562		0.0977286	0.33558	0.325441		0.128684	0.43619	0.333831		0.135078	0.436601	0.472713
	1000	0.109509	0.540654	0.207118		0.0962453	0.356035	0.319547		0.119427	0.459799	0.349095		0.131031	0.421638	0.450156
	1010	0.106884	0.571663	0.220948		0.0963824	0.339465	0.346663		0.125109	0.394958	0.335466		0.127889	0.397635	0.447704
	1020	0.110346	0.606089	0.246292		0.0898527	0.32862	0.370713		0.107541	0.399459	0.361269		0.125649	0.422048	0.444604
	1030	0.103559	0.65897	0.250517		0.0894359	0.336932	0.367682		0.120326	0.387719	0.371324		0.130148	0.416131	0.415696
	1040	0.112509	0.616286	0.243684		0.0873564	0.373549	0.390422		0.122395	0.397082	0.35857		0.13508	0.424048	0.392894
	1050	0.113111	0.546318	0.256459		0.0829879	0.344611	0.399366		0.117093	0.380655	0.395138		0.127436	0.385929	0.397101
	1060	0.109886	0.639864	0.24363		0.089082	0.374372	0.410263		0.105853	0.437771	0.397674		0.127656	0.380034	0.425458
	1070	0.10205	0.611848	0.244322		0.0995604	0.375197	0.374848		0.10682	0.413813	0.400296		0.125373	0.378155	0.416029
	1080	0.109038	0.629326	0.231856		0.0868417	0.371705	0.400495		0.11738	0.426106	0.34177		0.11071	0.400178	0.420331

## Sheet: Fig. 2h
	Fig. 2h | Quantification of Galectin-9 foci per cell (normalized to max of siControl for each replicate) during incubation with mRNA-LNP.
		siControl				siCHMP6 + siALIX + siTSG101
	Time (min)	Replicate 1	Replicate 2	Replicate 3		Replicate 1	Replicate 2	Replicate 3
	0	0.272708	0.222874	0.320983		0.239211	0.259224	0.338718
	10	0.26522	0.233628	0.276141		0.228925	0.248563	0.297226
	20	0.245591	0.244802	0.240701		0.241367	0.242701	0.270176
	30	0.263061	0.266888	0.241492		0.270965	0.26488	0.289797
	40	0.294003	0.288198	0.240977		0.332493	0.293995	0.305502
	50	0.33954	0.322121	0.281589		0.446873	0.355157	0.31993
	60	0.39196	0.3702	0.299896		0.570293	0.430156	0.346346
	70	0.420024	0.443588	0.323782		0.666501	0.514515	0.374391
	80	0.451196	0.560572	0.362862		0.731362	0.618215	0.424364
	90	0.487073	0.610088	0.387341		0.775854	0.686476	0.474138
	100	0.540016	0.674722	0.444335		0.803765	0.708165	0.542511
	110	0.574063	0.742857	0.498386		0.787143	0.735357	0.64552
	120	0.593141	0.804031	0.579664		0.876597	0.751682	0.699631
	130	0.613268	0.860802	0.641009		0.87819	0.758439	0.795833
	140	0.649756	0.911813	0.700263		0.91746	0.766853	0.885586
	150	0.661876	0.924917	0.776104		0.947448	0.774558	0.977608
	160	0.748075	0.936646	0.811009		0.953666	0.798345	1.05479
	170	0.784565	0.95809	0.837941		0.969141	0.821592	1.09649
	180	0.848892	0.957698	0.868392		1.02781	0.872075	1.12268
	190	0.863405	1	0.914491		1.00904	0.876667	1.18726
	200	0.865985	0.986992	0.907607		1.00761	0.933631	1.21115
	210	0.929806	0.968891	0.963657		1.05599	0.981545	1.29971
	220	0.932793	0.975542	0.981702		1.06577	1.00185	1.3111
	230	0.90626	0.952047	0.932055		1.08418	1.05	1.33677
	240	0.953208	0.973704	0.986639		1.07751	1.09455	1.35761
	250	0.973678	0.881513	0.990808		1.08925	1.06758	1.3284
	260	0.977705	0.907982	1		1.09284	1.07167	1.35682
	270	1	0.898909	0.976518		1.15924	1.07552	1.29626
	280	0.94712	0.89174	0.999985		1.13402	1.09876	1.2726
	290	0.982221	0.892724	0.999322		1.15266	1.13938	1.26937
	300	0.994273	0.915359	0.971839		1.15578	1.16431	1.28137
	310	0.966232	0.894279	0.970037		1.12769	1.20217	1.28864
	320	0.910576	0.874111	0.97322		1.09233	1.17821	1.30092
	330	0.958549	0.895459	0.980957		1.10058	1.1706	1.20348
	340	0.94532	0.878889	0.998605		1.14831	1.14537	1.30021
	350	0.953243	0.874837	0.977216		1.12452	1.16943	1.32057
	360	0.940617	0.85189	0.96317		1.09572	1.16901	1.33659
	370	0.911602	0.831734	0.932573		1.10503	1.12101	1.27763
	380	0.911473	0.803942	0.924346		1.08974	1.13544	1.30927
	390	0.857943	0.8022	0.917292		1.07988	1.12363	1.27128
	400	0.870519	0.809339	0.910681		1.03405	1.11013	1.3107
	410	0.811033	0.763359	0.896982		1.02097	1.11219	1.28592
	420	0.791705	0.725745	0.87023		1.02223	1.09455	1.22581
	430	0.772816	0.721426	0.860201		1.01469	1.06519	1.20349
	440	0.75408	0.687015	0.837717		0.97273	1.04585	1.15966
	450	0.746501	0.67853	0.823342		0.949535	0.997557	1.14252
	460	0.723631	0.666413	0.816929		0.939396	1.00443	1.1254
	470	0.708851	0.631579	0.79987		0.958364	0.94499	1.12581
	480	0.687033	0.604383	0.771799		0.85963	0.900365	1.08285
	490	0.659619	0.581439	0.759959		0.876012	0.892491	1.05841
	500	0.675801	0.55558	0.709775		0.855679	0.829351	0.962052
	510	0.656139	0.565857	0.714917		0.828968	0.816592	0.949993
	520	0.649097	0.543284	0.724092		0.781292	0.828379	0.929899
	530	0.642047	0.538202	0.688537		0.756958	0.798892	0.915921
	540	0.618568	0.524638	0.666765		0.714329	0.772865	0.911938
	550	0.608817	0.509323	0.656898		0.68767	0.738421	0.872026
	560	0.601995	0.499314	0.657239		0.675034	0.736662	0.888361
	570	0.592534	0.470423	0.610784		0.691961	0.71117	0.862594
	580	0.597964	0.43587	0.628571		0.64583	0.689907	0.843317
	590	0.573753	0.418098	0.589677		0.64553	0.667018	0.825516
	600	0.568494	0.405983	0.572632		0.630672	0.680975	0.789825
	610	0.560893	0.4106	0.550746		0.610434	0.647301	0.807795
	620	0.561234	0.403751	0.547885		0.626444	0.643254	0.798946
	630	0.577796	0.417721	0.543782		0.629478	0.634012	0.792937
	640	0.54806	0.41634	0.494515		0.614926	0.611003	0.790274
	650	0.559804	0.397143	0.523237		0.598358	0.607349	0.771177
	660	0.543414	0.380994	0.511451		0.61262	0.573901	0.753017
	670	0.519867	0.387981	0.525265		0.623385	0.585804	0.743306
	680	0.535066	0.381889	0.517042		0.61893	0.598745	0.733212
	690	0.521432	0.379689	0.49226		0.601485	0.544235	0.731889
	700	0.515205	0.38015	0.487214		0.606466	0.569591	0.713791
	710	0.540591	0.38604	0.495473		0.625119	0.522807	0.6971
	720	0.512941	0.36551	0.490817		0.591373	0.514704	0.672201
	730	0.508594	0.373274	0.484188		0.613391	0.509532	0.659662
	740	0.515118	0.361441	0.475801		0.617601	0.49464	0.650401
	750	0.525799	0.361986	0.438622		0.610426	0.486355	0.64617
	760	0.517315	0.360793	0.431448		0.618706	0.476257	0.639001
	770	0.515853	0.36	0.458125		0.612629	0.467349	0.629898
	780	0.510392	0.34999	0.445309		0.575632	0.442105	0.600657
	790	0.503195	0.360078	0.453741		0.556727	0.462389	0.6147
	800	0.54214	0.362423	0.449318		0.534295	0.450287	0.573175
	810	0.532391	0.359478	0.459086		0.537361	0.435635	0.570713
	820	0.534359	0.354504	0.434373		0.520993	0.429403	0.555702
	830	0.522325	0.351494	0.43198		0.52249	0.417855	0.583328
	840	0.515737	0.339794	0.41851		0.525161	0.425038	0.571112
	850	0.506976	0.344939	0.41398		0.511969	0.429338	0.552763
	860	0.484615	0.354152	0.41851		0.513025	0.434505	0.577544
	870	0.526758	0.346453	0.427724		0.55794	0.416739	0.567528
	880	0.53075	0.333676	0.430688		0.560865	0.408138	0.559546
	890	0.519829	0.336688	0.409603		0.55922	0.399482	0.585544
	900	0.539119	0.324522	0.393691		0.547358	0.397604	0.567713
	910	0.535492	0.345843	0.410418		0.576163	0.402378	0.544845
	920	0.522846	0.333181	0.414751		0.568785	0.412736	0.558648
	930	0.532407	0.333802	0.395694		0.55846	0.409153	0.55707
	940	0.500086	0.338413	0.411277		0.557689	0.399292	0.553356
	950	0.516793	0.334512	0.381471		0.534696	0.382092	0.556304
	960	0.507377	0.338978	0.388371		0.517723	0.394404	0.533737
	970	0.483828	0.35103	0.363331		0.525659	0.395534	0.553419
	980	0.497803	0.336391	0.373412		0.534193	0.387159	0.536255
	990	0.482799	0.306897	0.369181		0.514499	0.398845	0.509326
	1000	0.474353	0.307428	0.34704		0.513214	0.398037	0.538623
	1010	0.480496	0.321142	0.364171		0.534004	0.389074	0.508649
	1020	0.463772	0.313562	0.368315		0.525427	0.380212	0.481594
	1030	0.488026	0.315933	0.367035		0.514994	0.374772	0.489503
	1040	0.472413	0.307012	0.356225		0.516343	0.378067	0.514131
	1050	0.484959	0.295883	0.388446		0.495034	0.367416	0.501042
	1060	0.465181	0.303579	0.365839		0.529845	0.364018	0.507775
	1070	0.456524	0.299097	0.357753		0.54685	0.371985	0.527697
	1080	0.454327	0.312074	0.361613		0.584167	0.378781	0.541737

## Sheet: Fig. 3c
	Fig. 3c | Fraction of RNA+ damaged vesicles per experiment
		siRNA-LNP						mRNA-LNP
		Rab5	EEA1	Rab4	Rab7	Rab11	LAMP1	Rab5	EEA1	Rab7
	Replicate 1	0.657895	0.245283	0.125	0.119403	0.137255	0.125	1	0.7	0.4
	Replicate 2	0.575	0.333333	0.21875	0.307692	0.210526	0.166667	0.777778	0.8	0.357143
	Replicate 3							1	0.25
	Replicate 4							1	0.636364
	Replicate 5								0.571429

[truncated: 37 more sheets: Fig. 3d, Fig. 3e, Fig. 4c, Fig. 4d, Fig. 4e, Fig. 5a, Fig. 5c, Fig. 6b, Fig. 7d, Fig. 7e, S Fig. 1a, S Fig. 1b, S Fig. 1c, S Fig. 1d, S Fig. 1e, S Fig. 2d, S Fig. 3a, S Fig. 3b, S Fig. 3c, S Fig. 4a …]
